# Supplementary material for: FibroDB: Expression Analysis of Protein-Coding and Long Non-Coding RNA Genes in Fibrosis
Source: Noncoding RNA. 2022 Jan 28;8(1):13. doi: 10.3390/ncrna8010013 (PMC8877069; doi:10.3390/ncrna8010013)
Supplement: Supplementary file 1 [file ncrna-08-00013-s001.zip]

Archive with 1 entries (1 files):
- ncrna-1576958-supplementary.xlsx
