# Supplementary material for: FibroDB: Expression Analysis of Protein-Coding and Long Non-Coding RNA Genes in Fibrosis
Source: Noncoding RNA. 2022 Jan 28;8(1):13. doi: 10.3390/ncrna8010013 (PMC8877069; doi:10.3390/ncrna8010013)
Supplement: Supplementary file 1 [file ncrna-08-00013-s001.zip › ncrna-1576958-supplementary.xlsx]

## Sheet: Supplementary_Table_S1
Ensembl Gene ID	Gene Symbol	Biotype	Abdomen	Gingiva	Lung	Palata	Scalp	Trachea	Vocal_Fold
ENSG00000283274	5_8S_rRNA	rRNA	0	0	0	0	0	0	0
ENSG00000283568	5_8S_rRNA	rRNA	0	0	0	0	0	0	0
ENSG00000283291	5_8S_rRNA	rRNA	0	0	0	0	0	0	0
ENSG00000275877	5_8S_rRNA	rRNA	0	0	0	0	0	0	0
ENSG00000276871	5_8S_rRNA	rRNA	0	0	0	0	0	0	0
ENSG00000277739	5_8S_rRNA	rRNA	0	0	0	0	0	0	0
ENSG00000278294	5_8S_rRNA	rRNA	0	0	0	0	0	0	0
ENSG00000275757	5_8S_rRNA	rRNA	0	0	0	0	0	0	0
ENSG00000273730	5_8S_rRNA	rRNA	0	0	0	0	0	0	0
ENSG00000285609	5S_rRNA	rRNA_pseudogene	0	0	0	0.00826946	0	0	0
ENSG00000285626	5S_rRNA	rRNA_pseudogene	0	0	0	0	0	0	0
ENSG00000276861	5S_rRNA	rRNA	0	0	0	0	0	0	0
ENSG00000277411	5S_rRNA	rRNA	0.0157335	0	0.0193996	0	0.00733923	0.00651933	0.00680534
ENSG00000285912	5S_rRNA	rRNA_pseudogene	0	0	0	0	0	0	0
ENSG00000285776	5S_rRNA	rRNA_pseudogene	0	0	0	0	0	0	0
ENSG00000288601	5S_rRNA	rRNA_pseudogene	0	0	0	0	0	0	0
ENSG00000277488	5S_rRNA	rRNA	0	0	0	0	0	0	0
ENSG00000285674	5S_rRNA	rRNA_pseudogene	0	0	0	0	0	0	0
ENSG00000278457	5S_rRNA	rRNA	0.0153771	0.00659699	0	0	0	0	0
ENSG00000277313	7SK	misc_RNA	0	0	0	0	0	0	0
ENSG00000275933	7SK	misc_RNA	0	0	0	0	0	0	0
ENSG00000273591	7SK	misc_RNA	0	0	0	0	0	0	0
ENSG00000276626	7SK	misc_RNA	0	0	0	0	0	0	0
ENSG00000202198	7SK	misc_RNA	0	0	0	0	0	0	0
ENSG00000274303	7SK	misc_RNA	0	0	0	0	0	0	0
ENSG00000271394	7SK	misc_RNA	0	0	0	0	0	0	0
ENSG00000121410	A1BG	protein_coding	0.156663	0.170794	0.122276	0.205837	0.214039	0.049001	0.197445
ENSG00000268895	A1BG-AS1	lncRNA	7.778	5.31356	6.98717	7.98122	7.75024	3.25556	5.94708
ENSG00000148584	A1CF	protein_coding	0.00678235	0.0196166	0.0315872	0.0468728	0.0207942	0.00710946	0.014264
ENSG00000175899	A2M	protein_coding	308.615	99.5505	145.518	173.217	57.7256	91.3269	69.7338
ENSG00000245105	A2M-AS1	lncRNA	1.20917	1.33009	3.28636	0.852843	0.77752	1.36235	1.1514
ENSG00000166535	A2ML1	protein_coding	0.00678235	0.503187	0.00613991	0.141138	0	0.00710946	0
ENSG00000256661	A2ML1-AS1	lncRNA	0	0	0.00686683	0.0165787	0	0	0.00680534
ENSG00000256904	A2ML1-AS2	lncRNA	0	0	0	0	0	0	0
ENSG00000256069	A2MP1	transcribed_unprocessed_pseudogene	0.00685709	0.00573519	0.0122368	0	0	0.00651933	0.0143519
ENSG00000184389	A3GALT2	protein_coding	0.00678235	0.0114704	0.0327158	0.0415565	0.0293506	0.0411726	0.0194157
ENSG00000128274	A4GALT	protein_coding	9.88362	10.9635	3.50858	8.34799	3.94785	12.5811	10.5769
ENSG00000118017	A4GNT	protein_coding	0	0	0	0	0	0	0.00713198
ENSG00000265544	AA06	lncRNA	0	0	0	0	0	0	0
ENSG00000094914	AAAS	protein_coding	22.3562	24.8732	35.039	28.8486	20.8452	34.2153	31.0227
ENSG00000081760	AACS	protein_coding	23.5889	26.4043	21.5992	27.4249	18.354	19.1569	23.5124
ENSG00000250420	AACSP1	transcribed_unprocessed_pseudogene	0	0	0	0	0	0	0
ENSG00000114771	AADAC	protein_coding	0.029388	0.109216	0.14288	2.74238	0.0236607	0.408629	0.323771
ENSG00000197953	AADACL2	protein_coding	0	0.0573518	0	0	0	0.00651933	0
ENSG00000242908	AADACL2-AS1	lncRNA	0.0507297	0.0275928	0	0.0263498	0.0280323	0.042943	0.0434928
ENSG00000188984	AADACL3	protein_coding	0	0	0	0	0	0	0
ENSG00000204518	AADACL4	protein_coding	0.00685709	0.0808656	0.00717636	0	0	0.0551053	0
ENSG00000240602	AADACP1	transcribed_unprocessed_pseudogene	0.0144099	0.0702864	0.00613991	1.47963	0.0385894	0.0932457	0.351903
ENSG00000109576	AADAT	protein_coding	10.3404	15.006	11.6534	12.5365	10.9067	11.5653	14.6412
ENSG00000103591	AAGAB	protein_coding	56.3034	69.2687	79.9729	65.2024	57.0061	70.878	76.9265
ENSG00000115977	AAK1	protein_coding	73.1853	75.1287	77.0532	73.1441	77.9204	66.6717	70.561
ENSG00000087884	AAMDC	protein_coding	13.0256	10.8881	18.1734	12.8795	13.7389	13.3734	13.4632
ENSG00000127837	AAMP	protein_coding	39.1693	43.5146	44.6313	45.4454	33.0953	46.9844	45.674
ENSG00000129673	AANAT	protein_coding	0	0.00659699	0.00717636	0.0160816	0.00674774	0.0282627	0.00680534
ENSG00000131043	AAR2	protein_coding	38.815	35.8551	34.2137	42.4274	36.6765	39.2333	37.9481
ENSG00000205002	AARD	protein_coding	2.18974	0.588197	0.208535	0.360729	0.0600965	1.17972	1.03589
ENSG00000090861	AARS1	protein_coding	220.645	230.219	191.158	241.364	193.264	248.863	194.133
ENSG00000249038	AARS1P1	processed_pseudogene	0	0	0	0	0	0	0
ENSG00000124608	AARS2	protein_coding	7.63413	8.4346	12.4564	7.81067	7.19053	9.64749	9.21802
ENSG00000266967	AARSD1	protein_coding	0.937366	0.75494	1.10084	0.621272	0.812732	0.747012	0.604456
ENSG00000234969	AARSD1P1	processed_pseudogene	0.0695461	0.112738	0.0766751	0.085022	0.0609723	0.130295	0.0895709
ENSG00000157426	AASDH	protein_coding	10.9161	12.4392	16.3957	13.0994	10.5538	14.4172	13.7481
ENSG00000149313	AASDHPPT	protein_coding	37.6018	48.1664	58.8309	44.8839	41.4998	49.9637	51.3964
ENSG00000008311	AASS	protein_coding	23.3312	31.8427	37.8106	30.814	19.0674	33.6541	28.0446
ENSG00000215458	AATBC	lncRNA	0.0825634	0	0.0182908	0	0.00832632	0	0.0146132
ENSG00000275700	AATF	protein_coding	37.6413	40.6515	49.5623	39.4071	39.6312	41.6539	43.0693
ENSG00000181409	AATK	protein_coding	0.0264117	0.0339305	0.0716009	0.00981088	0.0337387	0.0205631	0.0140252
ENSG00000281376	ABALON	lncRNA	0.0282885	0.0556913	0.094903	0.077707	0.0505164	0.0634237	0.0674022
ENSG00000183044	ABAT	protein_coding	5.76702	6.31162	5.19731	7.22217	7.45696	3.79712	6.46172
ENSG00000283367	ABBA01000933.1	sRNA	0	0	0	0	0	0	0
ENSG00000283544	ABBA01000935.2	unprocessed_pseudogene	0	0	0	0	0.00729874	0	0
ENSG00000265233	ABBA01006766.1	processed_pseudogene	0	0	0	0	0	0	0
ENSG00000286916	ABBA01045074.1	processed_pseudogene	0	0	0	0	0	0	0
ENSG00000287800	ABBA01045074.2	processed_pseudogene	0	0	0	0	0	0	0
ENSG00000165029	ABCA1	protein_coding	53.8643	82.1214	167.027	77.8295	35.2418	94.4483	70.6594
ENSG00000154263	ABCA10	protein_coding	1.76371	2.33892	0.663568	1.20669	1.64306	1.64794	1.67717
ENSG00000251595	ABCA11P	transcribed_processed_pseudogene	0.668182	0.8713	0.962528	0.741289	0.72326	0.686408	0.880525
ENSG00000144452	ABCA12	protein_coding	0.104962	0.334729	0.152343	0.0981004	0.154936	0.118436	0.217318
ENSG00000179869	ABCA13	protein_coding	0.294378	0.316973	0.450758	0.25053	0.76254	1.55532	1.10904
ENSG00000238098	ABCA17P	transcribed_unitary_pseudogene	0.00685709	0.0129346	0.0248126	0.00781213	0.0389951	0.0415876	0.0347364
ENSG00000107331	ABCA2	protein_coding	16.2628	12.0707	13.568	16.9239	16.0837	14.6951	17.2422
ENSG00000167972	ABCA3	protein_coding	1.52613	1.00163	2.3062	1.75726	0.953466	3.61128	3.16474
ENSG00000198691	ABCA4	protein_coding	0.429288	0.454612	0.112026	0.289198	0.402284	0.970102	0.535345
ENSG00000154265	ABCA5	protein_coding	22.2699	38.2564	18.1074	28.6105	31.7341	25.0746	28.7566
ENSG00000154262	ABCA6	protein_coding	13.1684	17.3327	11.668	11.2086	8.12919	35.743	19.8211
ENSG00000064687	ABCA7	protein_coding	1.42767	1.42199	1.55542	0.917805	0.743962	1.51414	1.80648
ENSG00000141338	ABCA8	protein_coding	8.9233	5.83862	20.3284	7.42409	3.12332	35.639	26.7545
ENSG00000154258	ABCA9	protein_coding	5.86659	9.14896	2.11801	8.90359	4.10928	26.8042	11.3607
ENSG00000231749	ABCA9-AS1	lncRNA	0	0.00719943	0	0	0	0	0.00721989
ENSG00000085563	ABCB1	protein_coding	0.41342	1.45037	2.21673	2.60939	0.322194	3.96261	10.527
ENSG00000135776	ABCB10	protein_coding	34.8621	36.146	40.9812	36.7591	39.0704	38.5141	44.3924
ENSG00000274099	ABCB10P1	processed_pseudogene	0.228874	0.0472564	0.0193702	0	0.028093	0	0
ENSG00000261524	ABCB10P3	processed_pseudogene	0.0559814	0.0172056	0.00609694	0	0	0	0
ENSG00000260053	ABCB10P4	processed_pseudogene	0.12629	0.0469426	0.0191037	0	0.0307396	0.0142189	0.00609793
ENSG00000073734	ABCB11	protein_coding	0.00786676	0.0187548	0.00609694	0.0161214	0.00674774	0.0411726	0.0416925
ENSG00000005471	ABCB4	protein_coding	19.6464	8.51102	0.853183	13.9974	28.6649	4.20758	6.21196
ENSG00000004846	ABCB5	protein_coding	0.181546	0.0488406	0.112048	0.168549	0.0528218	0.204773	0
ENSG00000115657	ABCB6	protein_coding	1.94168	2.63756	2.13424	2.44552	1.64763	2.50429	2.12855
ENSG00000131269	ABCB7	protein_coding	19.8045	21.059	24.6554	19.7106	18.3595	22.5062	24.1844
ENSG00000197150	ABCB8	protein_coding	8.67654	9.01254	10.0012	11.0958	9.90066	10.5464	9.24246
ENSG00000150967	ABCB9	protein_coding	2.33014	2.80871	3.47769	3.6337	2.13816	3.72928	2.99004
ENSG00000103222	ABCC1	protein_coding	105.091	140.601	319.09	150.983	81.3033	312.534	305.09
ENSG00000124574	ABCC10	protein_coding	14.1658	12.9533	13.6913	12.2692	14.6034	13.4748	13.0164
ENSG00000121270	ABCC11	protein_coding	0.130756	0.166022	0.239227	0.0928341	0.144973	0.191552	0.27948
ENSG00000140798	ABCC12	protein_coding	0	0.00642263	0.0257432	0	0.0442351	0.0484756	0
ENSG00000243064	ABCC13	transcribed_unprocessed_pseudogene	0	0	0	0	0	0	0
ENSG00000023839	ABCC2	protein_coding	0.360758	2.35973	0.746811	0.777153	0.774907	0.976035	0.757342
ENSG00000108846	ABCC3	protein_coding	34.3811	29.9917	57.6775	22.6818	10.943	34.3579	55.5466
ENSG00000125257	ABCC4	protein_coding	61.9702	93.6822	194.589	72.9676	69.2435	93.1314	109.689
ENSG00000114770	ABCC5	protein_coding	29.9416	40.2293	38.5851	28.6988	31.311	41.1387	36.6021
ENSG00000223882	ABCC5-AS1	lncRNA	0	0	0	0	0	0	0
ENSG00000091262	ABCC6	protein_coding	0.037165	0.0638069	0.314743	0.141679	0.0239919	0.671668	0.633873
ENSG00000256340	ABCC6P1	transcribed_unprocessed_pseudogene	0.0134002	0.0615614	0.0383189	0.188709	0	0.105001	0.274269
ENSG00000255277	ABCC6P2	transcribed_unprocessed_pseudogene	0.0929071	0.104538	0.0782603	0.197004	0.0784843	0.238975	0.182154
ENSG00000006071	ABCC8	protein_coding	0	0	0	0	0	0	0
ENSG00000069431	ABCC9	protein_coding	46.9732	75.0851	28.8764	45.5232	28.7978	29.8262	61.2026
ENSG00000101986	ABCD1	protein_coding	6.86096	4.80505	5.49859	7.01082	5.67547	5.80898	5.92174
ENSG00000215151	ABCD1P2	unprocessed_pseudogene	0	0	0	0	0	0	0
ENSG00000261233	ABCD1P3	unprocessed_pseudogene	0	0	0	0	0	0	0
ENSG00000225293	ABCD1P4	unprocessed_pseudogene	0	0	0	0	0	0	0
ENSG00000214330	ABCD1P5	unprocessed_pseudogene	0	0	0	0	0	0	0
ENSG00000173208	ABCD2	protein_coding	0.253064	0.459816	0.72093	0.177502	0.102078	0.266252	0.328576
ENSG00000117528	ABCD3	protein_coding	61.4464	61.9416	75.0628	57.2401	64.6657	75.7975	77.1482
ENSG00000119688	ABCD4	protein_coding	17.8127	17.8257	15.7156	17.45	15.7676	21.0584	19.1887
ENSG00000164163	ABCE1	protein_coding	109.147	141.418	173.696	122.068	124.319	153.11	150.296
ENSG00000204574	ABCF1	protein_coding	77.7994	93.0944	99.5723	82.3526	73.8034	97.2654	96.9658
ENSG00000033050	ABCF2	protein_coding	20.0982	22.9647	26.4964	22.3424	17.3412	22.9885	20.3579
ENSG00000285292	ABCF2-H2BE1	protein_coding	0	0	0	0	0	0	0
ENSG00000242159	ABCF2P1	processed_pseudogene	0	0	0.00613991	0	0.00674774	0.00710946	0.00609793
ENSG00000228769	ABCF2P2	unprocessed_pseudogene	0	0	0	0	0	0	0
ENSG00000161204	ABCF3	protein_coding	32.2318	34.5937	36.7852	34.7449	30.6637	36.6839	34.4491
ENSG00000160179	ABCG1	protein_coding	0.0628809	0.272271	0.702127	0.175797	0.0202432	3.04146	0.645399
ENSG00000118777	ABCG2	protein_coding	0.899174	17.7908	9.56596	3.55277	1.1972	4.3947	5.81886
ENSG00000172350	ABCG4	protein_coding	0.657478	0.353018	0.245333	0.501554	0.394567	0.369123	0.245174
ENSG00000138075	ABCG5	protein_coding	0	0	0	0	0	0.00693433	0
ENSG00000143921	ABCG8	protein_coding	0.00685709	0.00659699	0.00613991	0	0	0	0
ENSG00000143994	ABHD1	protein_coding	0.0157335	0.0574693	0.104856	0.0693977	0.0140465	0.103932	0.079819
ENSG00000144827	ABHD10	protein_coding	19.962	24.6355	33.8669	24.1104	21.5455	29.3695	28.9602
ENSG00000106077	ABHD11	protein_coding	4.21168	3.72172	6.81496	4.37655	4.34064	5.50135	5.98267
ENSG00000225969	ABHD11-AS1	transcribed_unitary_pseudogene	0.209435	0.153275	0.14589	0.488069	0.187455	0.164533	0.362151
ENSG00000100997	ABHD12	protein_coding	37.4028	33.2677	65.4297	38.0588	35.337	38.7314	46.7521
ENSG00000131969	ABHD12B	protein_coding	0	0.00573519	0.111719	0	0	0.0140438	0.0140252
ENSG00000139826	ABHD13	protein_coding	26.5634	30.9752	31.52	31.7109	27.086	34.7284	37.3855
ENSG00000248487	ABHD14A	protein_coding	1.5565	1.41231	1.02412	1.82585	1.28306	1.84054	1.56584
ENSG00000114786	ABHD14A-ACY1	protein_coding	0.00786676	0.0253518	0.0190115	0.0238937	0	0.00651933	0.0217452
ENSG00000114779	ABHD14B	protein_coding	36.7558	35.2029	34.1934	32.0431	30.2023	34.6935	32.1411
ENSG00000168792	ABHD15	protein_coding	9.97482	16.341	14.2129	16.5152	11.4874	17.6134	18.3728
ENSG00000264031	ABHD15-AS1	lncRNA	0	0	0	0	0	0	0
ENSG00000204427	ABHD16A	protein_coding	0.798139	0.581083	0.928063	0.581664	0.641088	0.870186	0.801379
ENSG00000183260	ABHD16B	protein_coding	0	0	0.0130067	0	0	0.0146803	0
ENSG00000129968	ABHD17A	protein_coding	9.46847	5.95047	6.79178	8.35957	8.05331	7.13959	6.70603
ENSG00000198658	ABHD17AP1	unprocessed_pseudogene	0	0.00573519	0	0	0	0	0
ENSG00000250536	ABHD17AP3	unprocessed_pseudogene	0	0	0.0064358	0	0	0	0
ENSG00000229107	ABHD17AP4	processed_pseudogene	0	0	0.00686683	0	0	0	0
ENSG00000263366	ABHD17AP5	processed_pseudogene	0	0	0.0137337	0	0	0.00710946	0.00721989
ENSG00000226981	ABHD17AP6	unprocessed_pseudogene	0	0	0	0	0	0	0
ENSG00000260864	ABHD17AP7	unprocessed_pseudogene	0	0	0	0	0	0	0
ENSG00000260540	ABHD17AP8	unprocessed_pseudogene	0	0	0	0	0	0	0
ENSG00000261536	ABHD17AP9	unprocessed_pseudogene	0	0	0	0	0	0	0
ENSG00000107362	ABHD17B	protein_coding	23.6635	18.3746	17.9769	16.9105	22.6233	16.1553	14.8039
ENSG00000136379	ABHD17C	protein_coding	14.4973	26.8407	35.7131	24.828	11.9707	37.5082	37.1854
ENSG00000164074	ABHD18	protein_coding	10.2485	9.98216	9.93846	10.0303	8.81708	8.75817	8.53619
ENSG00000140526	ABHD2	protein_coding	185.476	176.037	239.499	137.859	143.587	253.824	213.298
ENSG00000158201	ABHD3	protein_coding	4.73008	5.36602	7.31122	4.08646	4.95021	4.98668	7.63292
ENSG00000100439	ABHD4	protein_coding	169.727	105.791	73.5112	91.0103	72.2132	90.0674	94.8441
ENSG00000011198	ABHD5	protein_coding	47.1419	42.1819	84.4107	35.4707	40.7024	54.3106	63.1671
ENSG00000163686	ABHD6	protein_coding	8.20514	7.56302	9.06109	6.71238	8.60457	6.39405	6.48191
ENSG00000127220	ABHD8	protein_coding	1.16056	1.16576	1.30748	1.55014	1.25772	1.79627	2.27123
ENSG00000136754	ABI1	protein_coding	107.081	101.415	101.434	99.1167	107.039	102.507	104.459
ENSG00000271484	ABI1P1	unprocessed_pseudogene	0	0	0	0	0	0	0
ENSG00000138443	ABI2	protein_coding	63.6741	68.432	102.48	74.8586	58.231	88.9927	92.6408
ENSG00000108798	ABI3	protein_coding	0.135339	0.372905	0.189371	0.639038	0.35465	0.760823	0.144395
ENSG00000154175	ABI3BP	protein_coding	31.5853	226.68	38.3994	254.021	63.7005	69.1881	70.3101
ENSG00000119328	ABITRAM	protein_coding	15.4165	17.5288	21.9183	16.874	12.8392	19.9368	20.7602
ENSG00000251106	ABITRAMP1	processed_pseudogene	0	0	0	0	0	0	0
ENSG00000097007	ABL1	protein_coding	101.518	107.095	114.608	125.757	107.625	148.619	149.139
ENSG00000143322	ABL2	protein_coding	108.885	121.823	131.522	99.7398	112.2	127.046	126.076
ENSG00000099204	ABLIM1	protein_coding	6.82505	24.6111	35.9252	29.966	12.1209	47.9981	39.5049
ENSG00000163995	ABLIM2	protein_coding	0	0.0147814	0.124717	0.0181201	0.0278428	0.0764991	0.0418683
ENSG00000173210	ABLIM3	protein_coding	37.9848	46.9018	211.773	69.2708	36.1591	80.6052	65.9653
ENSG00000175164	ABO	protein_coding	0	0	0	0	0	0.00710946	0
ENSG00000159842	ABR	protein_coding	71.7405	80.7694	74.4206	91.5143	67.2079	118.556	111.93
ENSG00000174429	ABRA	protein_coding	0	0	0.0132733	0	0.00674774	0	0
ENSG00000146386	ABRACL	protein_coding	15.4278	24.3911	29.2786	20.9359	15.8997	31.0249	30.9031
ENSG00000163322	ABRAXAS1	protein_coding	22.0122	26.9294	31.1862	28.5544	21.9837	41.492	31.7483
ENSG00000165660	ABRAXAS2	protein_coding	31.1251	40.8827	40.8115	33.2937	30.5496	38.7265	37.8887
ENSG00000146109	ABT1	protein_coding	11.0828	12.2269	13.3403	12.9677	11.1168	11.6476	13.5968
ENSG00000250496	ABT1P1	processed_pseudogene	0	0	0	0	0	0	0
ENSG00000114626	ABTB1	protein_coding	8.59443	7.64048	6.40407	10.0211	10.7706	9.42131	8.37013
ENSG00000166016	ABTB2	protein_coding	17.3079	8.60885	5.38726	5.0693	10.6624	5.41987	2.71999
ENSG00000260246	AC000032.1	lncRNA	0.00678235	0	0	0	0	0.00693433	0
ENSG00000282816	AC000035.1	lncRNA	0	0	0	0	0	0	0
ENSG00000225929	AC000036.1	lncRNA	0.0065431	0	0	0	0.00832632	0	0
ENSG00000242156	AC000041.1	unprocessed_pseudogene	0	0	0	0	0	0	0
ENSG00000286508	AC000050.1	lncRNA	0	0	0	0	0	0	0
ENSG00000223665	AC000058.1	lncRNA	0	0	0	0	0	0	0
ENSG00000083622	AC000061.1	lncRNA	0	0	0	0	0	0	0
ENSG00000286742	AC000065.1	lncRNA	0	0.00659699	0	0	0	0	0
ENSG00000287932	AC000065.2	lncRNA	0.00685709	0.013194	0.00717636	0	0.0134955	0.0205631	0.00609793
ENSG00000225007	AC000067.1	lncRNA	0	0.0155582	0	0.064406	0	0	0.00739332
ENSG00000185065	AC000068.1	lncRNA	0.0927002	0.156738	0.245883	0.108916	0.0775008	0.238672	0.268217
ENSG00000273212	AC000068.2	lncRNA	0.00685709	0.0541039	0.0507967	0.0258925	0.029161	0.0402962	0.00680534
ENSG00000273300	AC000068.3	lncRNA	0.0143674	0.0514804	0.0920506	0.00830927	0.0309595	0.0628696	0.0700607
ENSG00000286367	AC000072.1	lncRNA	0	0.00659699	0	0	0	0	0.00609793
ENSG00000230485	AC000077.1	processed_pseudogene	0	0	0	0	0	0	0
ENSG00000232926	AC000078.1	processed_pseudogene	0.0623176	0.0522472	0	0.0802529	0.101885	0.07731	0.187286
ENSG00000230194	AC000081.1	processed_pseudogene	0	0	0	0.00781213	0	0	0
ENSG00000251940	AC000081.2	snoRNA	0	0	0	0	0	0	0
ENSG00000287652	AC000082.1	lncRNA	0	0	0	0	0	0	0
ENSG00000287146	AC000085.1	lncRNA	0.0872839	0.0385458	0.0283959	0.0337046	0.0234004	0.0743594	0.0271672
ENSG00000235776	AC000089.1	processed_pseudogene	0.0287348	0.0128453	0.0128716	0	0.0207639	0.0217898	0
ENSG00000284874	AC000093.1	protein_coding	0.0477007	0.0662223	0.041389	0.212525	0.097609	0.098528	0.168048
ENSG00000270393	AC000095.1	processed_pseudogene	0	0.00659699	0	0.00830927	0	0	0
ENSG00000283366	AC000095.2	transcribed_unprocessed_pseudogene	0	0	0	0	0	0	0
ENSG00000234001	AC000111.1	processed_pseudogene	0	0	0	0	0	0	0
ENSG00000237974	AC000111.2	processed_pseudogene	0	0	0	0	0	0	0
ENSG00000287685	AC000113.1	lncRNA	0	0	0	0	0	0	0
ENSG00000243107	AC000120.1	lncRNA	0.0768596	0.119278	0.0713344	0.119771	0.0711994	0.0772277	0.0822025
ENSG00000285772	AC000120.2	protein_coding	0	0.00659699	0	0	0	0	0
ENSG00000285953	AC000120.3	protein_coding	0	0	0	0	0	0	0
ENSG00000224138	AC000123.1	lncRNA	0.00685709	0.00573519	0	0	0	0	0
ENSG00000279265	AC000123.2	TEC	0.253177	0.468668	0.317476	0.219711	0.266868	0.361435	0.402506
ENSG00000280347	AC000123.3	TEC	2.30208	2.73924	2.94147	2.9576	2.25744	2.72335	3.12366
ENSG00000226770	AC000124.1	lncRNA	0	0	0	0	0	0	0
ENSG00000230820	AC000362.1	processed_pseudogene	0	0	0	0	0	0	0
ENSG00000224981	AC000367.1	processed_pseudogene	0	0	0	0	0	0	0
ENSG00000241921	AC000372.1	lncRNA	0	0	0	0	0	0	0
ENSG00000227249	AC000374.1	processed_pseudogene	0	0	0	0	0	0	0
ENSG00000278727	AC000403.1	lncRNA	1.41091	2.27865	2.1803	2.15837	1.81889	2.25998	2.02756
ENSG00000274898	AC001226.1	lncRNA	0.029059	0.0849372	0.051741	0.024888	0.0140465	0.0274975	0.0614777
ENSG00000283208	AC001226.2	protein_coding	0.0280493	0.0585055	0.0587293	0.0444699	0.0438734	0.14563	0.0773121
ENSG00000272330	AC002044.1	lncRNA	0	0	0	0	0	0	0
ENSG00000279591	AC002044.2	TEC	0	0	0	0	0	0	0.00680534
ENSG00000280092	AC002044.3	TEC	0	0	0	0	0	0	0
ENSG00000213683	AC002056.1	processed_pseudogene	0.0147238	0.00642263	0.0132733	0.00826946	0.00674774	0.0205631	0.0139373
ENSG00000254499	AC002056.2	lncRNA	0	0	0	0	0	0	0
ENSG00000287568	AC002057.1	lncRNA	0	0	0	0	0	0	0
ENSG00000287702	AC002057.2	lncRNA	0	0	0	0	0	0	0
ENSG00000273216	AC002059.1	lncRNA	0.00685709	0.0592367	0.0443117	0.0165389	0.0166526	0.0130387	0.0121959
ENSG00000280968	AC002059.2	miRNA	0	0.00642263	0	0.00830927	0.00700809	0.00710946	0.00680534
ENSG00000285697	AC002059.3	transcribed_unprocessed_pseudogene	0.00786676	0.0189292	0.0140432	0.0327001	0.00674774	0.0283091	0.0132299
ENSG00000225498	AC002064.1	lncRNA	0.0157335	0.0425574	0.025849	0	0.0290902	0.0350219	0.0268406
ENSG00000234459	AC002064.2	lncRNA	0	0	0	0	0	0	0
ENSG00000280440	AC002064.3	TEC	0.00678235	0	0	0	0	0	0.00739332
ENSG00000237813	AC002066.1	lncRNA	0.369485	0.454215	0.463399	0.264166	0.600076	0.270136	0.145956
ENSG00000207094	AC002069.1	snoRNA	0	0	0	0	0	0	0
ENSG00000233420	AC002069.2	lncRNA	0	0.00835872	0.00717636	0	0	0.0140902	0.00609793
ENSG00000235639	AC002069.3	processed_pseudogene	0	0.00659699	0	0	0	0	0
ENSG00000270812	AC002069.4	processed_pseudogene	0	0	0	0	0	0	0
ENSG00000248636	AC002070.1	lncRNA	0.00685709	0.104744	0.0333642	0.0243511	0.0143068	0.0486971	0.0290506
ENSG00000286072	AC002072.1	lncRNA	0.00786676	0.00659699	0	0	0	0	0
ENSG00000285090	AC002074.1	lncRNA	2.11674	2.99629	1.81482	2.13305	2.31808	2.44547	2.0856
ENSG00000285964	AC002074.2	lncRNA	0.0431022	0.108728	0	0.0400549	0.0626559	0.0419379	0.0204498
ENSG00000225898	AC002075.1	processed_pseudogene	0	0	0	0	0	0	0
ENSG00000237729	AC002075.2	processed_pseudogene	0.0418635	0.019791	0.0193702	0.00826946	0.0367606	0.0344318	0.0207111
ENSG00000278388	AC002076.1	unprocessed_pseudogene	0	0	0	0	0	0	0
ENSG00000279743	AC002090.1	TEC	0	0	0	0	0	0	0
ENSG00000265975	AC002091.1	lncRNA	0	0	0	0	0	0	0
ENSG00000266389	AC002091.2	lncRNA	0	0	0	0	0	0	0
ENSG00000258924	AC002094.1	lncRNA	0	0	0	0	0	0	0
ENSG00000265618	AC002094.2	lncRNA	0.0153771	0	0.0064358	0.00981088	0	0.0293606	0.0202966
ENSG00000273171	AC002094.3	protein_coding	0	0	0	0	0	0	0
ENSG00000277450	AC002094.4	lncRNA	0.00751032	0.0155582	0.0064358	0.00830927	0.00700809	0	0
ENSG00000279532	AC002094.5	TEC	0	0	0	0	0	0	0
ENSG00000261018	AC002101.1	lncRNA	0	0	0	0	0	0	0
ENSG00000267626	AC002115.1	lncRNA	0	0	0	0	0.00700809	0	0.00609793
ENSG00000248101	AC002116.1	lncRNA	0	0	0	0	0	0	0
ENSG00000267698	AC002116.2	lncRNA	0.0335827	0.0257799	0.0821199	0.0492789	0.0724873	0.0494623	0.0265477
ENSG00000227979	AC002127.1	processed_pseudogene	0	0	0	0	0	0	0
ENSG00000268947	AC002128.1	lncRNA	0	0	0	0	0	0	0
ENSG00000271366	AC002128.2	lncRNA	0	0	0	0	0	0	0
ENSG00000259242	AC002306.1	lncRNA	0	0	0	0	0	0	0
ENSG00000235560	AC002310.1	lncRNA	0.137268	0.270883	0.383627	0.306771	0.199422	0.334969	0.353395
ENSG00000239791	AC002310.2	lncRNA	0.0065431	0.0312613	0.0064358	0.00830927	0.0140162	0.0136288	0.0141987
ENSG00000260494	AC002310.3	unprocessed_pseudogene	0	0	0.00613991	0.00981088	0	0	0
ENSG00000261459	AC002310.4	protein_coding	0	0	0	0	0	0	0
ENSG00000278922	AC002310.5	TEC	0.0497947	0.100282	0.124467	0.144619	0.00674774	0.10833	0.125091
ENSG00000286712	AC002331.1	lncRNA	0	0	0	0	0	0	0
ENSG00000261433	AC002347.1	lncRNA	0.0146491	0	0.0136122	0	0.00729874	0.0211533	0.00609793
ENSG00000263388	AC002347.2	lncRNA	0	0	0.0122798	0.00781213	0.024979	0.019558	0
ENSG00000202335	AC002350.1	snoRNA	0	0	0	0	0	0	0
ENSG00000278993	AC002350.2	TEC	0.348559	0.333204	0.122601	0.182168	0.223583	0.171707	0.15388
ENSG00000258240	AC002351.1	lncRNA	0	0	0	0	0	0	0
ENSG00000237741	AC002368.1	lncRNA	0	0	0	0	0	0.0138687	0.00713198
ENSG00000257268	AC002375.1	lncRNA	0	0	0	0	0	0	0
ENSG00000286163	AC002377.1	lncRNA	0	0.0402681	0	0	0.00733923	0	0
ENSG00000225676	AC002378.1	lncRNA	0.0065431	0.0311163	0.0385462	0.00781213	0.0207942	0.0418915	0
ENSG00000228341	AC002381.1	processed_pseudogene	0	0	0	0	0	0	0
ENSG00000227863	AC002383.1	lncRNA	0	0	0	0	0	0	0
ENSG00000230941	AC002386.1	lncRNA	0	0	0	0	0	0	0
ENSG00000267049	AC002398.1	lncRNA	0.0146491	0	0	0	0.00674774	0.00757084	0
ENSG00000267328	AC002398.2	lncRNA	0.112048	0.169439	0.277839	0.145073	0.0208347	0.120937	0.131727
ENSG00000236472	AC002401.1	lncRNA	0.0351456	0.0149557	0.0387206	0.0165389	0.0143068	0.0206095	0.0216573
ENSG00000250282	AC002401.2	lncRNA	0	0.00659699	0.0128716	0	0	0.00693433	0
ENSG00000275025	AC002401.3	lncRNA	0	0.00659699	0.0333642	0.017623	0.0156656	0	0.00713198
ENSG00000276851	AC002401.4	lncRNA	0.104127	0.117609	0.535907	0.0903383	0.177529	0.0687988	0.113921
ENSG00000283638	AC002407.1	lncRNA	0	0	0	0	0	0	0
ENSG00000253927	AC002428.1	lncRNA	0	0	0	0	0	0	0
ENSG00000254239	AC002428.2	lncRNA	0	0	0	0	0	0	0
ENSG00000231153	AC002429.1	processed_pseudogene	0	0	0	0	0	0	0
ENSG00000231170	AC002451.1	lncRNA	0	0	0.0387499	0.00781213	0	0.00651933	0.0214838
ENSG00000279525	AC002451.2	TEC	0	0	0	0	0	0	0
ENSG00000223969	AC002456.1	lncRNA	0.251864	0.390617	0.569972	0.399953	0.133375	0.792567	0.615384
ENSG00000251154	AC002456.2	protein_coding	0.00751032	0	0	0	0.00729874	0	0
ENSG00000286411	AC002458.1	lncRNA	0	0	0	0	0	0	0
ENSG00000249317	AC002460.1	lncRNA	0	0	0	0	0	0	0
ENSG00000287292	AC002460.2	lncRNA	0.0598303	0.0680747	0.204869	0.00981088	0.14782	0.243983	0.259989
ENSG00000223646	AC002463.1	lncRNA	0.0065431	0.0129346	0.0064358	0	0.00700809	0.0146803	0.00713198
ENSG00000260188	AC002464.1	lncRNA	0	0	0	0	0	0	0
ENSG00000286390	AC002465.1	lncRNA	0	0	0	0	0	0	0
ENSG00000241764	AC002467.1	lncRNA	0.891053	1.19836	1.0343	0.600231	1.15834	0.932364	1.00129
ENSG00000272829	AC002470.1	lncRNA	0.0728569	0.178648	0.207936	0.143067	0.0496784	0.212658	0.247722
ENSG00000285314	AC002470.2	lncRNA	0	0	0	0	0	0	0
ENSG00000226872	AC002472.1	lncRNA	0	0	0	0	0.00729874	0	0
ENSG00000284060	AC002472.2	transcribed_unprocessed_pseudogene	0.00678235	0.0287521	0.02091	0.0160816	0.0353614	0.0357048	0.0195892
ENSG00000284130	AC002472.3	transcribed_unprocessed_pseudogene	0	0.00719943	0.0128716	0	0	0.00757084	0
ENSG00000284665	AC002472.4	unprocessed_pseudogene	0	0	0	0	0	0	0
ENSG00000232759	AC002480.1	lncRNA	1.23403	0.704882	4.44515	1.22381	0.925802	0.912173	0.669173
ENSG00000232949	AC002480.2	lncRNA	0.485272	0.427099	1.63978	0.502781	0.391534	0.649529	0.410272
ENSG00000223866	AC002486.1	processed_pseudogene	0.00786676	0.00573519	0	0	0	0.0134537	0
ENSG00000231525	AC002486.2	processed_pseudogene	0	0	0	0	0	0	0
ENSG00000270425	AC002487.1	processed_pseudogene	0	0	0	0	0	0	0
ENSG00000232680	AC002511.1	lncRNA	0	0	0	0	0	0	0
ENSG00000233214	AC002511.2	lncRNA	0	0	0	0	0	0	0
ENSG00000283479	AC002511.3	transcribed_unprocessed_pseudogene	0	0	0	0	0	0	0
ENSG00000259810	AC002519.1	lncRNA	0	0.0189292	0.0500268	0.00830927	0	0.0134537	0.00739332
ENSG00000261457	AC002519.2	transcribed_processed_pseudogene	0	0.0203934	0	0	0	0	0
ENSG00000279314	AC002525.1	TEC	0	0.00642263	0	0	0	0	0
ENSG00000287827	AC002529.1	lncRNA	0	0	0	0	0	0	0
ENSG00000279067	AC002540.1	TEC	0.0144099	0	0	0	0	0	0
ENSG00000227532	AC002542.1	processed_pseudogene	0	0	0	0	0	0	0
ENSG00000274344	AC002542.2	misc_RNA	0	0	0	0	0	0	0
ENSG00000275054	AC002542.3	misc_RNA	0	0	0	0	0	0	0
ENSG00000278482	AC002542.4	misc_RNA	0	0	0	0	0	0	0
ENSG00000278526	AC002542.5	misc_RNA	0	0	0	0	0	0	0
ENSG00000287829	AC002542.6	lncRNA	0	0	0	0	0	0	0.00713198
ENSG00000235945	AC002543.1	processed_pseudogene	0	0	0	0	0	0	0
ENSG00000267184	AC002545.1	processed_pseudogene	0	0	0	0	0	0	0
ENSG00000267653	AC002546.1	lncRNA	0	0	0	0	0	0	0
ENSG00000261312	AC002550.1	lncRNA	0.00678235	0.0149557	0.00686683	0.0165389	0	0.0151417	0.0144398
ENSG00000276571	AC002550.2	lncRNA	0.0708224	0.10958	0.137025	0.145846	0.109214	0.107243	0.155331
ENSG00000261736	AC002551.1	lncRNA	0	0	0	0	0.00674774	0	0
ENSG00000227782	AC002553.1	lncRNA	0.0136394	0.037599	0.0133026	0.0166185	0.0210951	0.00693433	0.0397438
ENSG00000275413	AC002553.2	lncRNA	0.0716402	0.0351748	0.0746318	0.0581353	0.029161	0.0428143	0.0208306
ENSG00000239291	AC002558.1	processed_pseudogene	0.0215062	0.0114704	0.0137337	0.0165787	0.0286844	0.0213284	0.0274286
ENSG00000261872	AC002558.2	lncRNA	0.00786676	0	0.00613991	0.0258925	0	0.00693433	0
ENSG00000262265	AC002558.3	lncRNA	0.0609616	0.0952732	0.0592132	0.123466	0.0353614	0.0346069	0.104545
ENSG00000255692	AC002563.1	lncRNA	0	0	0	0.0196218	0.00733923	0	0
ENSG00000267005	AC002984.1	processed_pseudogene	0	0	0	0	0	0.00757084	0.00609793
ENSG00000268193	AC002985.1	protein_coding	0	0	0	0	0	0	0
ENSG00000257767	AC002996.1	protein_coding	0	0	0	0	0	0	0
ENSG00000235461	AC003001.1	lncRNA	0	0	0	0	0	0	0
ENSG00000276391	AC003001.2	processed_pseudogene	0	0	0	0	0	0	0
ENSG00000268133	AC003002.1	protein_coding	0	0	0	0	0	0	0
ENSG00000268533	AC003002.2	protein_coding	0.0209105	0.0187548	0.00717636	0	0.00674774	0.0138687	0.00739332
ENSG00000269533	AC003002.3	protein_coding	0.0713908	0.145158	0.104056	0.0596767	0.0756811	0.0822525	0.148819
ENSG00000268107	AC003005.1	protein_coding	0	0	0	0	0	0	0
ENSG00000268266	AC003005.2	lncRNA	0.0345177	0.0532421	0.0258354	0	0.0351415	0.0293606	0.0279625
ENSG00000269026	AC003006.1	protein_coding	0	0	0	0	0	0	0
ENSG00000262011	AC003009.1	lncRNA	0	0	0	0	0	0	0
ENSG00000212663	AC003035.1	lncRNA	0.00751032	0	0.0064358	0	0.014087	0.0146803	0
ENSG00000233535	AC003035.2	lncRNA	0	0.00719943	0	0	0	0.00693433	0
ENSG00000267211	AC003043.1	lncRNA	0.00685709	0.019791	0	0	0	0.00710946	0.0133178
ENSG00000285486	AC003043.2	lncRNA	0	0	0	0	0	0	0
ENSG00000287523	AC003044.1	lncRNA	0	0	0	0	0	0	0
ENSG00000267344	AC003070.1	lncRNA	0	0	0	0	0	0	0
ENSG00000267446	AC003070.2	lncRNA	0	0	0.0064358	0	0	0	0
ENSG00000226573	AC003071.1	processed_pseudogene	0	0	0	0	0	0	0
ENSG00000250318	AC003072.1	unprocessed_pseudogene	0.147974	0.0955694	0.056492	0.117225	0.13346	0.133071	0.259354
ENSG00000288153	AC003072.2	unprocessed_pseudogene	0.0065431	0.00659699	0	0	0	0.0138687	0.00721989
ENSG00000287011	AC003077.1	lncRNA	0	0.0852378	0.127531	0.0361607	0.0140162	0.154907	0.180618
ENSG00000234358	AC003080.1	processed_pseudogene	0	0	0	0	0	0	0
ENSG00000234826	AC003084.1	lncRNA	0	0	0	0	0	0	0
ENSG00000287672	AC003086.1	lncRNA	0.299184	0.338275	0.491972	0.310053	0.25176	0.417121	0.337119
ENSG00000227930	AC003087.1	lncRNA	0	0	0	0	0	0	0
ENSG00000236453	AC003092.1	lncRNA	0.370936	0.554896	0.708228	0.0678961	0.193568	0.724933	0.259719
ENSG00000236938	AC003092.2	lncRNA	0	0.0271135	0.0132733	0.00781213	0.00733923	0.00710946	0.00680534
ENSG00000287093	AC003093.1	lncRNA	0.028124	0.0395819	0.0198306	0.00826946	0.0375618	0.0136288	0.0133178
ENSG00000267604	AC003098.1	lncRNA	0	0	0	0	0	0	0
ENSG00000228768	AC003101.1	lncRNA	0	0.013194	0.0121939	0	0.014087	0.0272576	0.0134912
ENSG00000278546	AC003101.2	lncRNA	0.0144099	0	0.00686683	0.00830927	0.0137558	0	0.00739332
ENSG00000278977	AC003101.3	TEC	0	0	0	0	0	0	0
ENSG00000260793	AC003102.1	lncRNA	1.07555	1.21535	1.10975	0.968564	1.03482	0.761751	0.811621
ENSG00000212590	AC003109.1	snoRNA	0	0	0	0	0	0	0
ENSG00000278218	AC003657.1	misc_RNA	0	0	0	0	0	0.00693433	0
ENSG00000237994	AC003659.1	lncRNA	0	0	0	0	0	0	0
ENSG00000227042	AC003666.1	lncRNA	0	0	0	0	0.00700809	0	0.00609793
ENSG00000237539	AC003669.1	processed_pseudogene	0	0	0	0	0	0	0
ENSG00000279159	AC003681.1	lncRNA	0.122577	0.134612	0.148744	0.0991947	0.0781733	0.114353	0.0991113
ENSG00000268392	AC003682.1	lncRNA	0.0280493	0.013194	0.0334428	0.00826946	0.0226736	0.021661	0.0265139
ENSG00000228543	AC003684.1	lncRNA	0	0	0	0	0	0	0
ENSG00000229012	AC003685.1	lncRNA	0	0	0	0	0	0	0
ENSG00000257807	AC003686.1	processed_pseudogene	0	0	0	0	0	0	0
ENSG00000264598	AC003687.1	lncRNA	0	0	0	0	0	0	0
ENSG00000262302	AC003688.1	protein_coding	0	0	0	0	0	0	0
ENSG00000263342	AC003688.2	lncRNA	0	0	0	0	0	0	0
ENSG00000285785	AC003950.1	lncRNA	0	0	0	0	0	0	0
ENSG00000268564	AC003956.1	lncRNA	0	0	0	0	0	0	0
ENSG00000279825	AC003957.1	TEC	0	0.00573519	0	0	0	0	0
ENSG00000108516	AC003958.1	unprocessed_pseudogene	0	0	0	0	0	0	0
ENSG00000234859	AC003958.2	lncRNA	0.0201078	0.00642263	0.0254473	0	0	0	0
ENSG00000263280	AC003965.1	lncRNA	0.0205965	0.116674	0.116222	0.0631372	0.0453371	0.0892332	0.128215
ENSG00000263325	AC003965.2	lncRNA	0	0	0.0064358	0	0	0	0
ENSG00000269504	AC003973.1	lncRNA	0	0	0	0	0	0	0.00739332
ENSG00000279377	AC003973.2	TEC	0.00751032	0	0	0	0.0150741	0	0
ENSG00000197462	AC003975.1	lncRNA	0	0	0	0	0	0	0
ENSG00000256695	AC003982.1	lncRNA	0	0	0	0	0	0	0
ENSG00000235139	AC003984.1	lncRNA	0	0	0	0.0196218	0.00733923	0	0.0140252
ENSG00000233824	AC003985.1	lncRNA	0	0	0	0	0	0	0
ENSG00000229533	AC003986.1	lncRNA	0.061961	0.190956	0.0128716	0.0244307	0.185934	0.0572083	0.109696
ENSG00000232821	AC003986.2	lncRNA	0.180961	0.300709	0.0452349	0.105558	0.213569	0.154077	0.0477928
ENSG00000236536	AC003986.3	lncRNA	0.233111	0.163892	0.0840122	0.292752	0.283322	0.138871	0.0749827
ENSG00000234223	AC003988.1	lncRNA	0	0	0	0	0	0	0
ENSG00000227948	AC003989.1	processed_pseudogene	0	0	0	0	0	0	0
ENSG00000243621	AC003989.2	processed_pseudogene	0	0	0	0	0	0	0
ENSG00000228113	AC003991.1	lncRNA	0.00751032	0.0269904	0	0.017623	0.0156251	0.0145052	0
ENSG00000282859	AC003992.1	lncRNA	0.00786676	0	0	0.00826946	0	0	0
ENSG00000237903	AC004000.1	lncRNA	0.0208358	0.0206909	0.0263094	0.00781213	0.0364598	0.0130387	0.0266356
ENSG00000270317	AC004004.1	processed_pseudogene	0	0	0	0	0	0	0
ENSG00000228711	AC004006.1	processed_pseudogene	0	0	0	0	0	0	0
ENSG00000224322	AC004009.1	lncRNA	0	0	0	0	0	0	0
ENSG00000279429	AC004009.2	TEC	0	0	0	0	0	0	0
ENSG00000279655	AC004009.3	TEC	0	0	0	0	0	0	0
ENSG00000233942	AC004012.1	lncRNA	0	0.0328106	0.0183768	0	0.00733923	0.0211533	0
ENSG00000229603	AC004014.1	lncRNA	0	0	0	0	0	0	0
ENSG00000279043	AC004014.2	TEC	0	0	0	0	0	0	0
ENSG00000228751	AC004022.1	processed_pseudogene	0	0	0	0	0	0	0
ENSG00000237160	AC004022.2	processed_pseudogene	0	0	0	0	0	0	0
ENSG00000261462	AC004023.1	lncRNA	0	0	0.00609694	0	0.0146785	0.0151417	0
ENSG00000257624	AC004024.1	processed_pseudogene	0.042756	0.00642263	0	0.00981088	0.0153344	0.021661	0.0134912
ENSG00000262482	AC004034.1	lncRNA	0	0	0.00609694	0	0	0	0
ENSG00000230612	AC004039.1	lncRNA	0	0	0	0	0	0	0
ENSG00000286291	AC004047.1	lncRNA	0	0	0.00613991	0	0	0	0.00739332
ENSG00000251170	AC004052.1	lncRNA	0	0	0	0	0	0	0
ENSG00000248242	AC004053.1	lncRNA	0	0	0	0	0	0	0
ENSG00000248984	AC004054.1	lncRNA	0	0	0	0	0	0	0
ENSG00000196656	AC004057.1	transcribed_processed_pseudogene	0.101459	0.109199	0.13198	0.159302	0.136814	0.12443	0.156735
ENSG00000251312	AC004062.1	processed_pseudogene	0	0	0	0	0	0	0
ENSG00000250670	AC004063.1	lncRNA	0	0	0	0	0	0	0
ENSG00000250522	AC004066.1	lncRNA	0	0	0	0	0	0	0
ENSG00000273447	AC004067.1	lncRNA	0.338486	0.329975	0.222707	0.302639	0.227975	0.392943	0.32191
ENSG00000251259	AC004069.1	lncRNA	0.0215637	0.0857552	0.0336601	0.00830927	0	0.0274974	0.0416272
ENSG00000251473	AC004069.2	processed_pseudogene	0	0	0	0	0	0	0
ENSG00000252136	AC004069.3	snoRNA	0	0	0	0	0	0	0
ENSG00000268163	AC004076.1	protein_coding	0.0215809	0.0129346	0.00686683	0.0180803	0.0213149	0.0280876	0.0274286
ENSG00000276449	AC004076.2	lncRNA	0.0745263	0.12206	0.0840907	0.0502435	0.076811	0.12491	0.0881247
ENSG00000274396	AC004079.1	misc_RNA	0	0	0	0	0	0	0
ENSG00000274864	AC004079.2	misc_RNA	0	0	0	0	0	0	0
ENSG00000276528	AC004079.3	misc_RNA	0	0	0	0	0	0	0
ENSG00000276771	AC004079.4	misc_RNA	0	0	0	0	0	0	0
ENSG00000277694	AC004079.5	misc_RNA	0	0	0	0	0	0	0
ENSG00000253308	AC004080.1	lncRNA	0	0	0	0	0	0	0
ENSG00000277469	AC004080.10	misc_RNA	0	0	0	0	0	0	0
ENSG00000277553	AC004080.11	misc_RNA	0	0	0	0	0	0	0
ENSG00000277966	AC004080.12	misc_RNA	0	0	0	0	0	0	0
ENSG00000278020	AC004080.13	misc_RNA	0	0	0	0	0	0	0
ENSG00000278334	AC004080.14	misc_RNA	0	0	0	0	0	0	0
ENSG00000278592	AC004080.15	misc_RNA	0	0	0	0	0	0	0
ENSG00000278708	AC004080.16	misc_RNA	0	0	0	0	0	0	0
ENSG00000286323	AC004080.17	lncRNA	0	0	0	0	0	0	0
ENSG00000253508	AC004080.2	lncRNA	0	0	0	0	0	0	0
ENSG00000257184	AC004080.3	protein_coding	0	0	0	0	0	0	0
ENSG00000270182	AC004080.4	lncRNA	0.00751032	0	0	0	0	0.00651933	0
ENSG00000272801	AC004080.5	lncRNA	0	0	0.0064358	0	0	0	0
ENSG00000273433	AC004080.6	lncRNA	0	0	0	0	0	0	0
ENSG00000273961	AC004080.7	misc_RNA	0	0	0	0	0	0	0
ENSG00000276496	AC004080.8	misc_RNA	0	0	0	0	0	0	0
ENSG00000276609	AC004080.9	misc_RNA	0	0	0	0	0	0	0
ENSG00000254180	AC004083.1	lncRNA	0.0648729	0.101488	0.0510067	0.0855294	0.0664322	0.103517	0.0745342
ENSG00000226851	AC004112.1	lncRNA	0	0.0312613	0	0.00981088	0	0.00651933	0.0129033
ENSG00000201541	AC004125.1	snoRNA	0	0	0	0	0	0	0
ENSG00000213798	AC004129.1	processed_pseudogene	0	0	0	0	0	0.00710946	0
ENSG00000234406	AC004129.2	processed_pseudogene	0.0370005	0.00659699	0.0722555	0	0.029161	0.0472306	0.0213959
ENSG00000285716	AC004129.3	lncRNA	0	0	0	0	0	0	0
ENSG00000200753	AC004130.1	snoRNA	0	0	0	0	0	0	0
ENSG00000271133	AC004130.2	lncRNA	0.587693	0.471697	0.812684	0.49558	0.266353	0.718402	0.78817
ENSG00000267592	AC004134.1	processed_pseudogene	0	0	0	0	0	0	0
ENSG00000263485	AC004147.1	lncRNA	0	0	0	0	0	0	0
ENSG00000263571	AC004147.2	lncRNA	0	0	0	0	0	0	0
ENSG00000264791	AC004147.3	lncRNA	0	0	0	0	0	0	0
ENSG00000265356	AC004147.4	lncRNA	0	0	0	0	0	0	0
ENSG00000265775	AC004147.5	lncRNA	0	0	0	0	0	0	0
ENSG00000263272	AC004148.1	lncRNA	0.160146	0.17246	0.273166	0.176405	0.178165	0.205799	0.117141
ENSG00000267666	AC004156.1	lncRNA	0.0930142	0.293605	0.117755	0.151417	0.116018	0.119313	0.138715
ENSG00000260664	AC004158.1	lncRNA	0	0	0	0	0	0	0.00721989
ENSG00000230333	AC004160.1	lncRNA	0.0629809	0.299171	0.089445	0.116036	0.0818071	0.321522	0.301297
ENSG00000230435	AC004160.2	lncRNA	0	0.0227576	0.00613991	0.0180803	0.0226736	0.0979563	0.0796979
ENSG00000257494	AC004217.1	lncRNA	0	0	0	0	0	0	0
ENSG00000257658	AC004217.2	processed_pseudogene	0	0	0	0	0	0	0
ENSG00000267778	AC004221.1	lncRNA	0.00786676	0.0422892	0.0734209	0.00826946	0.0229643	0.0709018	0.0415191
ENSG00000243423	AC004223.1	processed_pseudogene	0	0	0	0	0	0	0
ENSG00000267457	AC004223.2	lncRNA	0.00678235	0.0246644	0.00613991	0.0161214	0.00674774	0	0.00680534
ENSG00000267618	AC004223.3	protein_coding	0	0	0	0	0	0	0
ENSG00000273687	AC004223.4	lncRNA	0	0.0123322	0.00686683	0	0	0.00710946	0.00721989
ENSG00000240311	AC004224.1	processed_pseudogene	0	0.00642263	0.00686683	0	0.00729874	0.00651933	0
ENSG00000263212	AC004224.2	lncRNA	0	0	0	0	0	0	0
ENSG00000234477	AC004231.1	lncRNA	0.108045	0.156688	0.103057	0.0405123	0.125931	0.120697	0.0672288
ENSG00000265359	AC004231.3	lncRNA	0	0	0	0.00826946	0.00700809	0	0
ENSG00000262899	AC004232.1	lncRNA	0	0	0	0	0	0	0
ENSG00000279031	AC004232.2	TEC	0.0714332	0.0558657	0.143351	0.042511	0.058667	0.0495735	0.0862396
ENSG00000262362	AC004233.1	lncRNA	0	0	0	0	0	0	0
ENSG00000272079	AC004233.2	lncRNA	0.0134002	0	0.0248555	0	0.00729874	0.00693433	0
ENSG00000274367	AC004233.3	lncRNA	0	0	0	0	0	0	0
ENSG00000257433	AC004241.1	lncRNA	0.284848	0.381192	0.406153	0.341613	0.200514	0.522278	0.630815
ENSG00000274902	AC004241.2	lncRNA	0.0130862	0.0149557	0.0266189	0.0181201	0	0.0207383	0.0293119
ENSG00000276390	AC004241.3	lncRNA	0.284928	0.338184	0.351121	0.343375	0.174172	0.347426	0.351361
ENSG00000277173	AC004241.4	lncRNA	0	0.0269904	0.0309525	0.035246	0.0156656	0.0134537	0.0205377
ENSG00000280054	AC004241.5	TEC	0.00786676	0	0.00717636	0.0274339	0	0.0556498	0.0215718
ENSG00000263990	AC004253.1	lncRNA	0	0	0	0	0	0	0
ENSG00000265046	AC004253.2	lncRNA	0	0	0	0	0	0	0
ENSG00000269635	AC004257.1	lncRNA	0	0	0	0	0	0	0
ENSG00000275936	AC004263.1	lncRNA	0.0133255	0	0.0064358	0.00826946	0.00832632	0	0
ENSG00000286067	AC004263.2	lncRNA	0.0555029	0.0632395	0.085509	0.0419741	0.0281031	0.084577	0.0342992
ENSG00000268812	AC004264.1	lncRNA	0.0147238	0.026816	0.148615	0.0414269	0.00832632	0.133052	0.0549224
ENSG00000279699	AC004264.2	TEC	0.0907808	0.118396	0.0842395	0.116334	0.0859081	0.17807	0.10315
ENSG00000260510	AC004381.1	lncRNA	0	0	0.00609694	0.00826946	0.0140465	0.00693433	0.0219186
ENSG00000275908	AC004381.2	snRNA	0	0	0.0064358	0	0	0.00693433	0.0322311
ENSG00000283399	AC004381.3	unprocessed_pseudogene	0	0	0	0	0	0	0
ENSG00000285303	AC004381.4	transcribed_unprocessed_pseudogene	0	0	0	0	0	0.00693433	0
ENSG00000226515	AC004386.1	processed_pseudogene	0	0	0	0	0	0	0
ENSG00000273974	AC004386.2	misc_RNA	0	0	0	0	0	0	0
ENSG00000275254	AC004386.3	misc_RNA	0	0	0	0	0	0	0
ENSG00000275625	AC004386.4	misc_RNA	0	0	0	0	0	0	0
ENSG00000277922	AC004386.5	misc_RNA	0	0	0	0	0	0	0
ENSG00000278421	AC004386.6	misc_RNA	0	0	0	0	0	0	0
ENSG00000266101	AC004408.1	lncRNA	0	0	0	0	0	0	0
ENSG00000280177	AC004408.2	TEC	0.00685709	0.0195316	0.00609694	0.0180803	0	0	0.00609793
ENSG00000236414	AC004415.1	lncRNA	0	0	0	0	0	0	0
ENSG00000231477	AC004448.1	lncRNA	0	0	0	0	0	0	0
ENSG00000235979	AC004448.2	lncRNA	0	0	0	0	0	0.00693433	0
ENSG00000265126	AC004448.3	lncRNA	0	0	0	0	0	0	0
ENSG00000283675	AC004448.4	snoRNA	0	0	0	0	0	0	0
ENSG00000287196	AC004448.5	lncRNA	0	0	0	0	0	0	0
ENSG00000261204	AC004449.1	lncRNA	0.00751032	0.0606116	0.0323141	0.0259323	0.00674774	0.0284378	0.0132299
ENSG00000279853	AC004453.1	TEC	0.0301009	0.00659699	0.0266189	0	0	0	0
ENSG00000237347	AC004461.1	processed_pseudogene	0	0	0	0	0	0	0
ENSG00000281530	AC004461.2	lncRNA	0.0939894	0.0965282	0.154857	0.104107	0.102601	0.128175	0.0942428
ENSG00000287027	AC004464.1	lncRNA	0	0	0	0	0	0	0
ENSG00000268069	AC004466.1	lncRNA	0.0763559	0.0527703	0.0662016	0.0972094	0.0366898	0.168314	0.0920446
ENSG00000274737	AC004466.2	lncRNA	0.0749048	0.0784196	0.0520369	0.0508601	0.0504759	0.117671	0.0746019
ENSG00000276691	AC004466.3	lncRNA	0.00751032	0	0.00609694	0	0.0226736	0	0
ENSG00000275194	AC004467.1	unprocessed_pseudogene	0	0	0	0	0	0	0
ENSG00000237019	AC004470.1	lncRNA	0	0	0	0	0	0	0
ENSG00000288546	AC004470.2	lncRNA	0	0	0	0	0	0	0.00680534
ENSG00000223461	AC004471.1	lncRNA	0.0157335	0	0.0186726	0	0	0.0222511	0.0132299
ENSG00000272682	AC004471.2	lncRNA	0	0.00659699	0.0248555	0	0	0.00693433	0
ENSG00000266341	AC004477.1	lncRNA	0.0266509	0.107447	0.0245596	0.032203	0.0658509	0.0401211	0.0268091
ENSG00000278765	AC004477.2	lncRNA	0.00786676	0.00659699	0.0576462	0.032203	0.014638	0.0209781	0.00609793
ENSG00000228944	AC004485.1	lncRNA	0	0	0	0	0	0	0
ENSG00000257905	AC004486.1	processed_pseudogene	0	0	0	0	0	0	0
ENSG00000267122	AC004490.1	lncRNA	0	0.00573519	0.0128716	0.00781213	0	0	0.00721989
ENSG00000279996	AC004491.1	TEC	0	0	0	0	0	0	0
ENSG00000272072	AC004492.1	lncRNA	0.0773484	0.0669535	0.107512	0.069408	0.035838	0.0778362	0.151948
ENSG00000262312	AC004494.1	lncRNA	0.0290165	0	0.00686683	0.00826946	0.0361286	0.0348284	0.00680534
ENSG00000278942	AC004494.2	TEC	0	0	0	0	0	0	0
ENSG00000273782	AC004510.1	misc_RNA	0	0	0	0	0	0	0
ENSG00000288618	AC004510.2	lncRNA	0	0	0	0	0	0	0
ENSG00000222966	AC004522.1	snoRNA	0	0	0	0	0	0	0
ENSG00000235713	AC004522.2	unprocessed_pseudogene	0	0	0	0	0	0	0
ENSG00000237640	AC004522.3	lncRNA	0.00751032	0.013194	0	0	0.00674774	0.00693433	0.00609793
ENSG00000286921	AC004522.4	lncRNA	0	0	0	0	0	0	0
ENSG00000286923	AC004522.5	lncRNA	0.123454	0.147132	0.0846432	0.150422	0.0788293	0.137323	0.220413
ENSG00000266990	AC004528.1	lncRNA	0	0	0	0	0	0	0
ENSG00000274177	AC004528.2	lncRNA	0.0370005	0.00719943	0.0406191	0.062093	0.0432921	0.042943	0.0607816
ENSG00000214870	AC004540.1	lncRNA	0.173712	0.0295377	0.0122368	0.00826946	0.0156656	0.102927	0.0129033
ENSG00000225792	AC004540.2	lncRNA	0	0	0	0	0	0	0
ENSG00000269972	AC004542.1	lncRNA	0.0065431	0.0208215	0.020479	0	0.0230048	0.0279588	0.0410392
ENSG00000269987	AC004542.2	lncRNA	0.0153771	0.0194423	0.0251084	0.035246	0.00729874	0.00651933	0.0286384
ENSG00000275307	AC004542.3	misc_RNA	0	0	0	0	0	0	0
ENSG00000276057	AC004542.4	misc_RNA	0	0	0	0	0	0	0
ENSG00000276664	AC004542.5	misc_RNA	0	0	0	0	0	0	0
ENSG00000276965	AC004542.6	misc_RNA	0	0	0	0	0	0	0
ENSG00000237921	AC004543.1	lncRNA	0	0	0.00686683	0.00981088	0	0	0.0657582
ENSG00000287489	AC004549.1	lncRNA	0	0	0	0	0	0	0
ENSG00000257452	AC004551.1	lncRNA	0	0	0	0	0	0	0
ENSG00000282840	AC004554.1	lncRNA	0.0136394	0.0233144	0.0457226	0.00826946	0.0150741	0.0482357	0.0555983
ENSG00000273532	AC004556.1	misc_RNA	0	0	0	0	0	0	0
ENSG00000275661	AC004556.2	misc_RNA	0	0	0	0	0	0	0
ENSG00000276345	AC004556.3	protein_coding	0.00786676	0	0.237781	0.00981088	0.00700809	0	0
ENSG00000276351	AC004556.4	misc_RNA	0	0	0	0	0	0	0
ENSG00000262298	AC004584.1	lncRNA	0	0	0	0	0	0	0
ENSG00000262623	AC004584.2	processed_pseudogene	0	0	0	0	0	0	0
ENSG00000263120	AC004584.3	lncRNA	0.0828888	0.0364735	0.0375982	0.0196218	0.099146	0.0693713	0.0939838
ENSG00000266088	AC004585.1	lncRNA	0.0780188	0.0929416	0.488707	0.184389	0.0288299	0.168056	0.288785
ENSG00000279775	AC004585.2	TEC	0	0	0	0	0	0	0
ENSG00000251239	AC004590.1	lncRNA	0	0.0269392	0.0435712	0.00826946	0	0.00693433	0.0219186
ENSG00000285081	AC004593.1	lncRNA	0.00685709	0	0.0132733	0	0.00832632	0	0
ENSG00000285162	AC004593.2	protein_coding	0	0	0	0	0	0	0
ENSG00000240499	AC004594.1	lncRNA	0	0	0	0	0	0	0
ENSG00000267394	AC004596.1	lncRNA	0.0357989	0.0123322	0.044551	0	0.029712	0.0346069	0.0474662
ENSG00000268673	AC004597.1	lncRNA	0	0	0	0	0	0	0
ENSG00000279488	AC004623.1	TEC	0.00751032	0	0	0	0.014638	0	0
ENSG00000288697	AC004636.1	unprocessed_pseudogene	0	0	0	0	0	0	0
ENSG00000267304	AC004637.1	lncRNA	0	0	0.00686683	0	0	0	0
ENSG00000249028	AC004672.1	lncRNA	0	0	0	0	0	0	0.00739332
ENSG00000267285	AC004672.2	lncRNA	0	0	0	0	0	0	0
ENSG00000235592	AC004674.1	unprocessed_pseudogene	0	0.00642263	0	0	0.00674774	0	0
ENSG00000275468	AC004678.1	processed_pseudogene	0	0.00659699	0.00613991	0	0.00733923	0	0.00713198
ENSG00000279653	AC004678.2	TEC	0	0	0.0193074	0.00781213	0.00674774	0.0269073	0
ENSG00000265206	AC004687.1	lncRNA	0	0	0	0	0	0	0
ENSG00000285897	AC004687.2	protein_coding	0.200405	0.0558219	0.116728	0.0616356	0.10774	0.106478	0.0560444
ENSG00000286788	AC004687.3	lncRNA	0	0.0255643	0.0130067	0.0165787	0	0	0.00721989
ENSG00000225583	AC004690.1	processed_pseudogene	0	0	0	0	0	0	0
ENSG00000241345	AC004690.2	lncRNA	0	0	0	0	0	0	0
ENSG00000229263	AC004691.1	lncRNA	0	0	0.00613991	0.00981088	0	0	0.00680534
ENSG00000250424	AC004691.2	protein_coding	0	0	0	0	0	0	0
ENSG00000213717	AC004692.1	processed_pseudogene	0.0130862	0	0.0125757	0.00830927	0.0226736	0.00710946	0.00680534
ENSG00000228680	AC004692.2	lncRNA	0.0065431	0	0.027007	0.00981088	0.014087	0	0
ENSG00000276578	AC004696.1	unprocessed_pseudogene	0	0	0.00613991	0	0.00700809	0.0206095	0
ENSG00000279405	AC004696.2	TEC	0	0	0	0	0	0	0
ENSG00000263494	AC004702.1	lncRNA	0	0	0	0	0	0	0
ENSG00000249815	AC004704.1	lncRNA	0	0	0	0	0.00729874	0	0
ENSG00000288685	AC004704.2	lncRNA	0.0428479	0.0561925	0.0450506	0.00981088	0.0505908	0	0.00609793
ENSG00000288691	AC004704.3	lncRNA	0	0	0	0	0	0	0
ENSG00000261996	AC004706.1	lncRNA	0	0.00835872	0.00686683	0	0	0	0
ENSG00000262990	AC004706.2	processed_pseudogene	0	0	0	0	0	0	0
ENSG00000282936	AC004706.3	protein_coding	1.07337	1.04965	1.41201	1.2284	0.920531	1.10838	1.1361
ENSG00000253102	AC004707.1	lncRNA	0.0436656	0.102977	0.0699078	0.0947533	0.0296715	0.0782328	0.0487592
ENSG00000285704	AC004765.1	lncRNA	0	0	0	0	0	0	0
ENSG00000234203	AC004771.1	lncRNA	0.0622853	0.114964	0.0848093	0.0762156	0.0533728	0.0491585	0.0587788
ENSG00000262227	AC004771.2	lncRNA	0.612074	0.423937	0.470791	0.446349	0.321026	0.451874	0.509037
ENSG00000262429	AC004771.3	lncRNA	0.0347569	0.0506479	0.0207885	0.0435553	0.00700809	0.0136288	0.0141987
ENSG00000262678	AC004771.4	lncRNA	0.0858006	0.101639	0.0581495	0.0327001	0.0364193	0.0276726	0.0361173
ENSG00000274409	AC004774.1	misc_RNA	0	0	0	0	0	0	0
ENSG00000274709	AC004774.2	misc_RNA	0	0	0	0	0	0	0
ENSG00000277124	AC004774.3	misc_RNA	0	0	0	0	0	0	0
ENSG00000272203	AC004775.1	lncRNA	0.00678235	0.0129346	0.0132733	0.0166185	0	0.0205631	0.0202966
ENSG00000279370	AC004777.1	TEC	0	0	0	0	0	0.0283738	0
ENSG00000282943	AC004784.1	lncRNA	0.0722461	0.190118	0.205023	0.0981088	0.0723482	0.0647328	0.382422
ENSG00000251802	AC004788.1	snoRNA	0	0	0	0	0	0	0
ENSG00000277766	AC004790.1	unprocessed_pseudogene	0	0	0	0	0	0	0
ENSG00000280412	AC004790.2	TEC	0	0	0	0	0	0	0
ENSG00000274777	AC004792.1	misc_RNA	0	0	0	0	0	0	0
ENSG00000226138	AC004801.1	processed_pseudogene	0	0	0	0	0	0	0.00680534
ENSG00000240399	AC004801.2	transcribed_processed_pseudogene	0.150484	0.149317	0.160127	0.150432	0.10749	0.132573	0.116258
ENSG00000257955	AC004801.3	lncRNA	0	0	0	0.00981088	0.00832632	0	0
ENSG00000257985	AC004801.4	lncRNA	0	0	0	0	0	0	0
ENSG00000258203	AC004801.5	lncRNA	0	0	0	0	0	0	0
ENSG00000276814	AC004801.6	lncRNA	0.100764	0.159999	0.165251	0.104147	0.0982498	0.116887	0.110523
ENSG00000279840	AC004801.7	TEC	0	0	0	0	0	0	0
ENSG00000250132	AC004803.1	lncRNA	4.90486	6.97439	6.56356	6.15968	4.47602	6.04591	6.14689
ENSG00000266076	AC004805.1	protein_coding	0	0	0	0	0	0	0
ENSG00000270870	AC004805.2	processed_pseudogene	0	0	0	0	0	0	0
ENSG00000271587	AC004805.3	processed_pseudogene	0	0	0	0	0	0	0
ENSG00000280958	AC004808.1	TEC	0	0	0	0	0	0	0
ENSG00000281008	AC004808.2	TEC	0	0	0	0	0	0	0
ENSG00000255575	AC004812.1	processed_pseudogene	0	0	0	0	0	0	0
ENSG00000277283	AC004812.2	lncRNA	3.18965	3.48022	3.76833	2.76683	3.24243	3.09795	3.24876
ENSG00000259153	AC004816.1	lncRNA	0.00786676	0.47206	0.268334	0.0678563	0	0.22176	0.193624
ENSG00000275630	AC004816.2	lncRNA	0.0293133	0.0389739	0.0184197	0.00826946	0.0632042	0.0562679	0.054891
ENSG00000258517	AC004817.1	lncRNA	0.00751032	0	0.00613991	0	0	0	0
ENSG00000259907	AC004817.2	lncRNA	0	0	0	0	0	0	0
ENSG00000269927	AC004817.3	lncRNA	0	0.0300508	0.0140432	0.0496964	0.00832632	0.0426568	0.103628
ENSG00000269945	AC004817.4	lncRNA	0	0	0.0064358	0	0	0	0
ENSG00000286423	AC004817.5	lncRNA	0.365401	0.185392	0.294378	0.718055	0.665213	0.222986	0.225973
ENSG00000258431	AC004825.1	processed_pseudogene	0	0	0	0	0	0	0
ENSG00000274818	AC004825.2	lncRNA	0.388792	0.661134	0.731832	0.80975	0.699552	0.909012	0.84793
ENSG00000287643	AC004825.3	lncRNA	0.00678235	0	0	0	0.00729874	0	0.00680534
ENSG00000258871	AC004828.1	lncRNA	0	0.00835872	0	0	0	0	0
ENSG00000286333	AC004828.2	lncRNA	0.00678235	0.00642263	0.0201695	0.00826946	0.024979	0.0474704	0.0134912
ENSG00000201133	AC004830.1	snoRNA	0	0	0	0	0	0	0
ENSG00000228204	AC004830.2	lncRNA	0	0	0	0.0165787	0	0	0
ENSG00000181123	AC004832.1	lncRNA	0	0	0	0	0	0	0
ENSG00000230137	AC004832.2	processed_pseudogene	0	0	0	0	0	0	0
ENSG00000249590	AC004832.3	protein_coding	0	0	0	0	0	0	0
ENSG00000272689	AC004832.4	lncRNA	0	0.0356922	0.0337523	0.00781213	0	0.0138687	0.0205377
ENSG00000273350	AC004832.5	lncRNA	0.0130862	0.0520316	0.0632666	0.0341619	0.0642318	0.0418915	0.0329385
ENSG00000273428	AC004832.6	lncRNA	0.0279746	0.0802325	0.0964821	0.0625901	0.0358683	0.0691954	0.0611624
ENSG00000284523	AC004834.1	lncRNA	0.0428629	0.072995	0.104301	0.099065	0.0506655	0.140337	0.0632643
ENSG00000230392	AC004835.1	lncRNA	0.00678235	0.00719943	0	0	0	0.00651933	0
ENSG00000280439	AC004836.1	TEC	0	0	0	0	0	0	0
ENSG00000106540	AC004837.1	processed_pseudogene	0	0	0	0	0	0	0
ENSG00000228554	AC004837.2	lncRNA	0	0	0	0	0	0	0
ENSG00000231951	AC004837.3	lncRNA	0	0	0	0	0	0	0.00680534
ENSG00000287584	AC004837.4	lncRNA	0.0485286	0.0873882	0.165267	0.0327399	0.0288299	0.0856285	0.0420418
ENSG00000238832	AC004839.1	snoRNA	0.241449	0.229073	0.188699	0.190408	0.268524	0.261302	0.277306
ENSG00000272854	AC004839.2	lncRNA	0.0146491	0.019791	0.020048	0.0312485	0.028323	0.0500525	0.0200352
ENSG00000271163	AC004840.1	processed_pseudogene	0	0	0	0	0	0	0
ENSG00000258376	AC004846.1	lncRNA	0.659942	0.937485	3.2823	1.46932	0.0795662	3.33978	3.22805
ENSG00000258944	AC004846.2	lncRNA	0.121281	0.14933	0.293673	0.13614	0.16188	0.162302	0.185177
ENSG00000260997	AC004847.1	lncRNA	0	0.00659699	0.0137337	0	0	0	0.0129033
ENSG00000271526	AC004852.1	processed_pseudogene	0	0	0	0	0	0	0
ENSG00000278254	AC004852.2	lncRNA	0	0.00659699	0	0	0	0	0
ENSG00000278446	AC004852.3	processed_pseudogene	0	0	0	0	0	0	0
ENSG00000230160	AC004854.1	processed_pseudogene	0.00685709	0.00835872	0.0133163	0.0161214	0.00700809	0	0.00609793
ENSG00000272768	AC004854.2	lncRNA	0.555122	0.653449	0.599949	0.5448	0.282027	0.39297	0.602862
ENSG00000259109	AC004858.1	processed_pseudogene	0	0	0	0	0	0	0
ENSG00000232667	AC004862.1	lncRNA	0	0	0	0	0	0.0209781	0.0121959
ENSG00000286407	AC004863.1	lncRNA	0	0	0	0	0	0	0
ENSG00000236274	AC004865.1	processed_pseudogene	0	0	0	0	0	0	0
ENSG00000223514	AC004866.1	processed_pseudogene	0	0	0	0	0	0	0
ENSG00000224134	AC004866.2	unprocessed_pseudogene	0	0	0	0	0	0	0
ENSG00000230680	AC004869.1	lncRNA	0	0	0	0	0	0	0
ENSG00000240355	AC004869.2	lncRNA	0	0	0	0	0	0	0
ENSG00000214754	AC004870.1	processed_pseudogene	0.0201078	0.0344436	0	0.0264294	0.0379676	0.0211996	0.069004
ENSG00000223829	AC004870.2	lncRNA	0.0636514	0.0295627	0.0287055	0	0.0210243	0	0
ENSG00000229192	AC004870.3	lncRNA	0	0	0	0	0	0	0
ENSG00000232072	AC004870.4	lncRNA	0.00678235	0	0.00717636	0	0.00700809	0	0.00713198
ENSG00000227743	AC004875.1	lncRNA	0	0	0	0	0	0	0
ENSG00000273419	AC004877.1	lncRNA	0.0435436	0.214459	0.145798	0.124266	0.0145975	0.134279	0.134186
ENSG00000280149	AC004877.2	TEC	0.248099	0.306661	0.307799	0.366916	0.257031	0.382808	0.242825
ENSG00000286639	AC004879.1	lncRNA	0	0	0	0	0	0	0
ENSG00000232396	AC004882.1	lncRNA	0	0	0	0	0	0	0
ENSG00000239446	AC004882.2	lncRNA	0	0	0	0	0	0	0
ENSG00000287967	AC004882.3	lncRNA	0.0215062	0.0563788	0.0711406	0.0321632	0.0515338	0.0207382	0.0282892
ENSG00000213361	AC004884.1	processed_pseudogene	0	0	0	0	0	0	0
ENSG00000242154	AC004884.2	lncRNA	0.00786676	0	0	0	0	0	0
ENSG00000231295	AC004888.1	lncRNA	0	0	0	0	0	0	0
ENSG00000239719	AC004890.1	processed_pseudogene	0.125042	0.0802269	0.0515959	0.0854395	0.0992279	0.0723036	0.0688508
ENSG00000244560	AC004890.2	transcribed_unprocessed_pseudogene	2.82799	2.29382	1.63954	2.78313	2.45424	2.27803	1.5789
ENSG00000271664	AC004890.3	unprocessed_pseudogene	0	0	0	0.00826946	0	0.0146803	0
ENSG00000284840	AC004893.1	transcribed_unprocessed_pseudogene	0	0	0	0	0	0	0
ENSG00000286305	AC004893.2	lncRNA	0.0065431	0.04091	0.0133026	0.0312485	0.00729874	0.0134537	0.00713198
ENSG00000231704	AC004895.1	lncRNA	0	0.00719943	0.0190115	0	0.0137558	0.0140902	0.00721989
ENSG00000236018	AC004898.1	processed_pseudogene	0	0	0	0	0	0	0
ENSG00000225705	AC004899.1	processed_pseudogene	0.0065431	0	0	0	0	0	0
ENSG00000279578	AC004899.2	TEC	0	0	0	0	0	0	0
ENSG00000285518	AC004900.1	lncRNA	0	0.00659699	0.020048	0.0160816	0.00729874	0	0
ENSG00000272240	AC004908.1	lncRNA	0	0.00573519	0.0125757	0	0	0.00710946	0.021004
ENSG00000272812	AC004908.2	lncRNA	0.314298	0.548946	0.445385	0.41059	0.248336	0.447633	0.386116
ENSG00000273402	AC004908.3	lncRNA	0.168725	0.263734	0.365175	0.17537	0.176187	0.312395	0.228424
ENSG00000228429	AC004910.1	processed_pseudogene	0	0	0	0	0	0	0
ENSG00000226592	AC004911.1	processed_pseudogene	0	0	0	0	0	0	0
ENSG00000238906	AC004912.1	snoRNA	0	0	0	0	0	0	0
ENSG00000243797	AC004917.1	lncRNA	0.196061	0.495328	0.643587	0.312181	0.0795965	0.414264	0.815791
ENSG00000244701	AC004918.1	lncRNA	0.219008	0.530624	0.331163	0.421704	0.318456	0.275289	0.352866
ENSG00000270157	AC004918.3	lncRNA	1.1944	1.27045	1.22125	1.29569	1.07734	1.57167	1.21086
ENSG00000236046	AC004920.1	lncRNA	0	0	0	0	0	0	0
ENSG00000273341	AC004921.1	lncRNA	0	0	0.0064358	0	0	0.0140438	0
ENSG00000287519	AC004921.2	lncRNA	0	0.0328106	0.0122368	0	0.00832632	0.00710946	0.00721989
ENSG00000284292	AC004922.1	protein_coding	0.0290913	0.0521678	0.0512827	0.0777172	0.0377477	0.0483468	0.0471056
ENSG00000254610	AC004923.1	transcribed_unprocessed_pseudogene	0	0	0	0	0.00729874	0	0
ENSG00000254850	AC004923.2	processed_pseudogene	0	0	0	0	0	0	0
ENSG00000255230	AC004923.3	processed_pseudogene	0	0	0	0	0	0	0
ENSG00000255306	AC004923.4	lncRNA	0.0694563	0.108772	0.0826306	0.0410594	0.0720374	0.103738	0.0905396
ENSG00000279419	AC004925.1	TEC	0.108667	0	0.672734	0	0.0513746	0.199566	0.136686
ENSG00000241324	AC004930.1	lncRNA	0	0	0.181126	0	0	0	0
ENSG00000287409	AC004936.1	lncRNA	0	0	0	0	0	0	0
ENSG00000225443	AC004938.1	processed_pseudogene	0	0	0	0	0	0	0
ENSG00000287574	AC004938.2	lncRNA	0.095183	0.222626	0.257687	0.179775	0.0733593	0.145519	0.231116
ENSG00000228151	AC004941.1	lncRNA	0	0	0	0	0	0	0
ENSG00000231397	AC004941.2	processed_pseudogene	0	0	0	0	0	0.00710946	0.0121959
ENSG00000259209	AC004943.1	lncRNA	0.0785548	0.0821011	0.101339	0.0414269	0.0301481	0.0505602	0.139834
ENSG00000259768	AC004943.2	lncRNA	2.24388	2.19537	4.71625	2.26164	2.88894	4.20362	4.75662
ENSG00000279206	AC004943.3	lncRNA	0	0	0.0137337	0.00981088	0.00729874	0	0
ENSG00000253510	AC004944.1	lncRNA	0	0	0	0	0	0	0
ENSG00000222024	AC004945.1	processed_pseudogene	0	0	0	0	0	0	0
ENSG00000233417	AC004946.1	lncRNA	0	0	0	0	0	0	0
ENSG00000233969	AC004946.2	lncRNA	0.0225906	0.00659699	0	0.0234364	0	0	0
ENSG00000233760	AC004947.1	lncRNA	0	0	0	0	0	0	0
ENSG00000280255	AC004947.2	TEC	0	0	0	0	0	0	0
ENSG00000286507	AC004947.3	lncRNA	0.00678235	0	0.0137337	0	0	0.00757084	0
ENSG00000272745	AC004948.1	lncRNA	0.00678235	0	0.0143527	0.0160816	0	0	0.0182938
ENSG00000228434	AC004951.1	lncRNA	0.202173	0.219206	0.165058	0.206358	0.110586	0.129623	0.168766
ENSG00000239556	AC004951.2	transcribed_unprocessed_pseudogene	0.069738	0.0327637	0.0655395	0.027931	0.0583764	0.076416	0.0431637
ENSG00000241057	AC004951.3	transcribed_unprocessed_pseudogene	0	0	0	0.00981088	0.0140162	0	0.00721989
ENSG00000273432	AC004951.4	lncRNA	0.0894996	0.120879	0.0893748	0.11069	0.110316	0.0964074	0.0758094
ENSG00000233683	AC004965.1	processed_pseudogene	0	0	0	0	0	0	0
ENSG00000243554	AC004967.1	transcribed_unprocessed_pseudogene	0.0978024	0.0496968	0.0915902	0.0327001	0.0370513	0.0637924	0.0556524
ENSG00000285725	AC004967.2	lncRNA	0.675625	0.754959	0.867248	0.761247	0.673067	0.724224	0.531407
ENSG00000238358	AC004969.1	lncRNA	0	0	0	0	0	0	0.00713198
ENSG00000279326	AC004972.1	TEC	0	0	0	0	0	0	0
ENSG00000226661	AC004973.1	lncRNA	0.03455	0.0450578	0.0320183	0.0160816	0.0547315	0.0130387	0.0139373
ENSG00000285612	AC004974.1	lncRNA	0.099625	0.103583	0.111372	0.140228	0.0668278	0.0640322	0.110534
ENSG00000224629	AC004975.1	processed_pseudogene	0	0	0	0	0	0	0
ENSG00000229660	AC004975.2	lncRNA	0	0	0	0	0	0.00757084	0
ENSG00000205485	AC004980.1	transcribed_unprocessed_pseudogene	1.1077	1.51921	1.49181	1.17567	0.858424	1.46372	1.09614
ENSG00000214243	AC004980.2	processed_pseudogene	0.00678235	0.00835872	0	0	0	0	0
ENSG00000230305	AC004980.3	unprocessed_pseudogene	0.0211922	0.0326362	0.0601109	0.0482846	0.0657801	0.0549302	0.0121959
ENSG00000250778	AC004980.4	unprocessed_pseudogene	0.00786676	0	0	0	0	0	0
ENSG00000272732	AC004982.1	lncRNA	0.138103	0.143333	0.120284	0.161825	0.104099	0.210188	0.139301
ENSG00000227573	AC004986.1	processed_pseudogene	0	0	0	0	0	0	0
ENSG00000231198	AC004987.1	processed_pseudogene	0	0	0	0	0	0	0
ENSG00000237251	AC004987.2	unprocessed_pseudogene	0	0.00659699	0	0	0	0	0
ENSG00000270797	AC004987.3	processed_pseudogene	0	0	0	0	0	0	0
ENSG00000232756	AC004990.1	lncRNA	0	0.0347467	0	0	0.00674774	0.0211996	0.00739332
ENSG00000248751	AC004997.1	protein_coding	0	0	0	0	0	0.00651933	0
ENSG00000238066	AC005002.1	processed_pseudogene	0	0.00573519	0	0.00830927	0	0.00651933	0.0145253
ENSG00000214125	AC005005.1	processed_pseudogene	0.0133255	0	0.0064358	0	0	0.0140902	0
ENSG00000235573	AC005005.2	processed_pseudogene	0	0	0	0	0	0	0.00609793
ENSG00000273387	AC005005.3	lncRNA	0.211383	0.264868	0.100894	0.140502	0.132536	0.152914	0.247687
ENSG00000278920	AC005005.4	lncRNA	0	0	0	0	0	0	0
ENSG00000223831	AC005006.1	lncRNA	0	0	0.00686683	0	0	0	0
ENSG00000226671	AC005008.1	processed_pseudogene	0	0	0	0	0	0	0
ENSG00000237896	AC005008.2	lncRNA	0	0	0	0	0	0.00710946	0
ENSG00000231255	AC005009.1	lncRNA	0.0065431	0.00659699	0	0	0	0	0
ENSG00000235581	AC005011.1	processed_pseudogene	0	0	0	0	0	0	0
ENSG00000228421	AC005013.1	lncRNA	0.0199433	0	0	0	0	0	0
ENSG00000224280	AC005014.1	processed_pseudogene	0.0065431	0.0291802	0.0137337	0.017623	0.0140162	0	0.0134912
ENSG00000272361	AC005014.2	lncRNA	0.0502087	0.0999341	0.0922312	0.0625901	0.0859486	0.0702006	0.106535
ENSG00000272537	AC005014.3	lncRNA	0.0065431	0.0129346	0.0331898	0.00826946	0.00674774	0.042528	0.0213306
ENSG00000287799	AC005014.4	lncRNA	0	0.00659699	0.00613991	0.0181201	0	0	0
ENSG00000213875	AC005019.1	processed_pseudogene	0	0	0	0	0	0	0
ENSG00000224330	AC005019.2	lncRNA	0	0.0215983	0	0	0.00832632	0.041606	0.0685669
ENSG00000224448	AC005020.1	processed_pseudogene	0	0.0121578	0	0.00981088	0	0.00693433	0
ENSG00000272647	AC005020.2	protein_coding	0	0	0	0	0	0	0
ENSG00000273138	AC005021.1	lncRNA	0.00685709	0.00835872	0.0254965	0.00981088	0	0.00710946	0.00739332
ENSG00000230477	AC005034.1	processed_pseudogene	0	0	0	0	0	0	0
ENSG00000270462	AC005034.2	lncRNA	0.00786676	0.0196166	0.00686683	0.00981088	0.0134955	0.0140438	0.00609793
ENSG00000270696	AC005034.3	lncRNA	0	0	0	0.00781213	0.0156656	0.00651933	0
ENSG00000270996	AC005034.4	lncRNA	0.0438151	0.106314	0.093087	0.0731328	0.0897921	0.0559353	0.0857145
ENSG00000271452	AC005034.5	lncRNA	0.441418	0.610736	0.720557	0.582614	0.323919	0.548153	0.604713
ENSG00000286045	AC005034.6	lncRNA	0	0.0129346	0.0190115	0	0.0137558	0.0146803	0.0566639
ENSG00000183308	AC005037.1	lncRNA	0.00751032	0.027801	0.0403662	0.0761258	0.0220177	0.00651933	0.0340605
ENSG00000226905	AC005040.1	processed_pseudogene	0	0	0	0	0	0	0
ENSG00000286218	AC005040.2	lncRNA	0	0	0	0	0	0	0
ENSG00000159239	AC005041.1	protein_coding	0.181034	0.173297	0.0529775	0.193126	0.21032	0.27884	0.129148
ENSG00000234521	AC005041.2	transcribed_unitary_pseudogene	0	0.00659699	0	0.0196218	0.0229238	0.00693433	0.0282892
ENSG00000272183	AC005041.3	lncRNA	0.00685709	0.0665723	0.0186726	0	0	0.00651933	0
ENSG00000286623	AC005041.4	lncRNA	0.467606	0.510027	0.505617	0.479792	0.396755	0.478939	0.519427
ENSG00000286883	AC005041.5	lncRNA	0.0361704	0.061129	0.0669128	0.093709	0.0428461	0.0642714	0.0503634
ENSG00000228586	AC005042.1	lncRNA	0	0	0	0	0	0	0
ENSG00000231675	AC005042.2	processed_pseudogene	0	0	0	0	0	0	0
ENSG00000273623	AC005045.1	misc_RNA	0	0	0.00609694	0	0	0	0.0200352
ENSG00000276185	AC005045.2	misc_RNA	0	0	0	0.00781213	0	0	0
ENSG00000273055	AC005046.1	lncRNA	0.0146491	0.0390589	0.0886454	0.0766729	0.0586265	0.0577344	0.0470177
ENSG00000267052	AC005050.1	lncRNA	0.31351	0.51972	0.727449	0.439972	0.197748	0.429388	0.696222
ENSG00000286013	AC005050.2	lncRNA	5.55273	2.18536	0.573979	1.92027	2.55771	0.3751	0.813673
ENSG00000286076	AC005050.3	lncRNA	0	0.00659699	0	0	0	0.00710946	0.00713198
ENSG00000279601	AC005052.1	TEC	0	0.00573519	0	0	0	0.00710946	0
ENSG00000286366	AC005052.2	lncRNA	0.210831	0.238404	0.275126	0.176637	0.198905	0.253517	0.225551
ENSG00000243004	AC005062.1	lncRNA	0.0485458	0.0308114	0.171654	0.294326	0.031	0.085471	0.612715
ENSG00000234715	AC005064.1	lncRNA	0	0	0.0064358	0	0	0	0
ENSG00000273978	AC005066.1	unprocessed_pseudogene	0	0	0	0	0	0	0
ENSG00000270764	AC005070.1	processed_pseudogene	0	0	0	0	0	0	0
ENSG00000271482	AC005070.2	processed_pseudogene	0	0	0	0	0	0	0
ENSG00000272918	AC005070.3	lncRNA	0.160363	0.122679	0.183692	0.243957	0.0720575	0.147225	0.149222
ENSG00000287631	AC005071.1	lncRNA	0	0.00719943	0.0122368	0	0	0.00757084	0.0134912
ENSG00000272219	AC005072.1	lncRNA	0	0	0	0	0	0	0
ENSG00000224046	AC005076.1	lncRNA	0.178112	0.353335	0.254862	0.131228	0.140349	0.269369	0.24499
ENSG00000278236	AC005076.2	misc_RNA	0.0358564	0.0278903	0.0133163	0.0156243	0.0281335	0.00651933	0.0212451
ENSG00000213549	AC005077.1	processed_pseudogene	0	0	0	0	0	0	0
ENSG00000224273	AC005077.2	transcribed_unprocessed_pseudogene	0	0.00659699	0	0	0	0	0
ENSG00000228829	AC005077.3	transcribed_unprocessed_pseudogene	0	0	0	0.00830927	0	0	0
ENSG00000230882	AC005077.4	processed_pseudogene	0	0	0.00613991	0	0.00729874	0.00651933	0.00609793
ENSG00000287815	AC005081.1	lncRNA	0.0304574	0.206424	0.368716	0.119562	0.0306688	0.140909	0.315298
ENSG00000226816	AC005082.1	lncRNA	0.109489	0.231088	0.0280864	0.0806704	0.4113	0.628562	0.132534
ENSG00000285926	AC005082.2	lncRNA	0.00786676	0	0.0132733	0.0181201	0	0.0140438	0.0202966
ENSG00000233834	AC005083.1	lncRNA	0.0427731	0.0198291	0.0853189	0.0459716	0.00832632	0.109907	0.1017
ENSG00000271330	AC005084.1	processed_pseudogene	0	0	0	0	0	0	0
ENSG00000252824	AC005086.1	snoRNA	0	0	0	0	0	0	0
ENSG00000261535	AC005086.2	lncRNA	0	0	0	0	0	0	0
ENSG00000279724	AC005086.3	pseudogene	0	0	0	0	0	0	0
ENSG00000280004	AC005086.4	pseudogene	0	0	0	0	0	0	0
ENSG00000280404	AC005086.5	pseudogene	0	0	0	0	0	0	0
ENSG00000278586	AC005088.1	processed_pseudogene	0	0	0	0	0	0	0
ENSG00000274080	AC005089.1	lncRNA	0	0.00719943	0	0	0	0	0
ENSG00000231418	AC005090.1	lncRNA	0	0	0	0	0	0	0
ENSG00000229949	AC005094.1	processed_pseudogene	0	0	0	0	0	0	0
ENSG00000259294	AC005096.1	lncRNA	0	0	0	0	0	0	0
ENSG00000226624	AC005099.1	processed_pseudogene	0	0	0	0.00830927	0	0	0
ENSG00000260951	AC005100.1	lncRNA	0.00685709	0	0	0	0	0	0
ENSG00000285960	AC005100.2	lncRNA	0	0	0.00686683	0	0	0	0
ENSG00000219039	AC005102.1	processed_pseudogene	0	0	0	0	0	0	0
ENSG00000223374	AC005104.1	lncRNA	0.0416887	0.0467301	0.0702393	0.0605913	0.0503305	0.0266674	0.103357
ENSG00000288080	AC005104.2	lncRNA	0	0	0	0	0	0	0
ENSG00000225286	AC005105.1	processed_pseudogene	0	0	0	0	0	0	0
ENSG00000283517	AC005144.1	lncRNA	0.00685709	0.00659699	0	0	0	0	0.00721989
ENSG00000286658	AC005153.1	lncRNA	0	0	0	0	0	0	0
ENSG00000226874	AC005154.1	processed_pseudogene	0.0146491	0.0545758	0.0463573	0.00781213	0.00733923	0.0140902	0.0134912
ENSG00000244480	AC005154.2	transcribed_processed_pseudogene	0.283642	0.321089	0.259368	0.397898	0.248373	0.327702	0.464676
ENSG00000263683	AC005154.3	lncRNA	0	0.00719943	0	0	0	0	0
ENSG00000264520	AC005154.4	lncRNA	0	0	0.00613991	0	0	0	0
ENSG00000281039	AC005154.5	protein_coding	0	0	0	0	0	0	0
ENSG00000278819	AC005156.1	unprocessed_pseudogene	0	0.0329849	0	0	0	0	0
ENSG00000227658	AC005160.1	lncRNA	0	0	0	0	0	0	0
ENSG00000233517	AC005162.1	lncRNA	0.0567841	0.00835872	0.0133163	0.00981088	0.00674774	0.0142189	0
ENSG00000272568	AC005162.2	lncRNA	0.118117	0.0696621	0.00609694	0.21111	0.0210951	0	0.0409851
ENSG00000223561	AC005165.1	lncRNA	0.0134002	0.0227576	0.0447428	0	0.0150741	0.0340168	0
ENSG00000239622	AC005165.2	processed_pseudogene	0	0	0	0	0	0	0
ENSG00000287096	AC005165.3	lncRNA	0	0	0.0064358	0	0	0	0.00680534
ENSG00000268153	AC005176.1	transcribed_unprocessed_pseudogene	0	0	0	0	0	0	0
ENSG00000269519	AC005176.2	processed_pseudogene	0	0	0	0	0	0	0
ENSG00000251243	AC005178.1	processed_pseudogene	0	0	0	0	0	0	0
ENSG00000267405	AC005180.1	lncRNA	0.876798	0.640467	0.582165	0.812101	0.273097	0.184664	0.104772
ENSG00000267505	AC005180.2	lncRNA	0	0	0.0122368	0	0	0	0
ENSG00000271101	AC005181.1	processed_pseudogene	0	0	0	0	0	0	0
ENSG00000271500	AC005183.1	processed_pseudogene	0	0	0	0	0	0	0
ENSG00000270794	AC005185.1	processed_pseudogene	0	0	0	0	0	0	0
ENSG00000229497	AC005189.1	processed_pseudogene	0.0065431	0.013194	0.0191037	0	0	0	0
ENSG00000271421	AC005191.1	processed_pseudogene	0	0	0	0	0	0	0
ENSG00000288640	AC005192.1	protein_coding	0	0	0	0	0	0	0
ENSG00000269694	AC005197.1	lncRNA	0	0.00659699	0	0	0	0	0
ENSG00000230258	AC005208.1	lncRNA	0	0	0	0	0	0	0
ENSG00000263684	AC005209.1	lncRNA	0	0	0	0	0	0	0
ENSG00000236352	AC005220.1	lncRNA	0.0222342	0.0155582	0.0125757	0.051198	0.0216461	0.035197	0.00739332
ENSG00000262786	AC005224.1	lncRNA	0.0204218	0.0781439	0.0811498	0.0424712	0.0356217	0.0701542	0.0348558
ENSG00000266378	AC005224.2	lncRNA	0.0065431	0	0.0133026	0.0166185	0.0156251	0.0207383	0
ENSG00000266709	AC005224.3	lncRNA	2.21333	3.04131	3.85741	2.99859	1.7059	2.4535	2.08012
ENSG00000258443	AC005225.1	lncRNA	0	0	0	0	0	0	0
ENSG00000258603	AC005225.2	lncRNA	0.0640229	0.0595416	0.0132733	0.0331575	0.0281031	0.0565078	0.0411609
ENSG00000258695	AC005225.3	lncRNA	0.0130862	0.0321231	0.0140432	0.0327001	0.0216056	0.0288992	0.0262211
ENSG00000279026	AC005225.4	TEC	0.455712	0.303628	0.303078	0.30178	0.33729	0.179822	0.327526
ENSG00000213209	AC005229.1	processed_pseudogene	0	0	0	0	0	0	0
ENSG00000270200	AC005229.2	processed_pseudogene	0	0	0	0	0	0	0
ENSG00000273314	AC005229.3	lncRNA	1.87774	2.2943	3.46495	2.58823	1.56486	3.44857	3.49665
ENSG00000287636	AC005229.4	lncRNA	0	0	0	0	0	0	0
ENSG00000258930	AC005230.1	transcribed_processed_pseudogene	0	0	0	0	0	0	0
ENSG00000285412	AC005232.1	lncRNA	0	0	0	0	0	0	0
ENSG00000235035	AC005234.1	lncRNA	0	0	0	0	0	0	0
ENSG00000286979	AC005234.2	lncRNA	0	0	0	0	0	0	0
ENSG00000235861	AC005237.1	processed_pseudogene	0	0	0	0	0	0	0
ENSG00000263648	AC005244.1	processed_pseudogene	0.058133	0.0561794	0.0140432	0.0507407	0.0690383	0.00710946	0.00713198
ENSG00000265400	AC005244.2	lncRNA	0.0065431	0	0	0	0	0	0
ENSG00000271184	AC005252.1	processed_pseudogene	0	0	0	0	0	0	0
ENSG00000280125	AC005252.2	TEC	0	0	0	0	0	0	0
ENSG00000280415	AC005252.3	TEC	0	0	0	0	0	0	0
ENSG00000286209	AC005252.4	lncRNA	0	0	0	0	0	0	0
ENSG00000268030	AC005253.1	lncRNA	0.0208358	0.085997	0.0133163	0.0848628	0	0.0700438	0.0936827
ENSG00000268983	AC005253.2	lncRNA	0.0362876	0	0.0323278	0.0244307	0.00700809	0.0545799	0.0206232
ENSG00000256210	AC005255.1	processed_pseudogene	0.0748403	0.0462964	0.050605	0.0703226	0.0656208	0.0413478	0.0468105
ENSG00000267073	AC005256.1	lncRNA	0	0	0	0.00830927	0	0	0
ENSG00000273734	AC005258.1	protein_coding	0	0	0	0	0	0	0
ENSG00000286880	AC005258.2	lncRNA	0.0279321	0.0459989	0.0385032	0.0239335	0.0286541	0.0274974	0.0140252
ENSG00000268205	AC005261.1	lncRNA	3.6127	5.59118	4.2235	5.26224	4.61848	4.88038	4.91866
ENSG00000268678	AC005261.2	lncRNA	0.0146491	0.00659699	0.0186726	0.0263498	0.00832632	0.0222511	0.0288772
ENSG00000268713	AC005261.3	lncRNA	0	0	0	0	0	0	0
ENSG00000268723	AC005261.4	processed_pseudogene	0	0	0	0.00826946	0	0	0.014264
ENSG00000279541	AC005261.5	TEC	0	0	0	0	0	0	0
ENSG00000266944	AC005262.1	processed_pseudogene	0	0	0	0	0	0	0.00609793
ENSG00000267139	AC005262.2	lncRNA	0.0218777	0.0338411	0.0186726	0.0161214	0.00674774	0.0136288	0.0280165
ENSG00000267551	AC005264.1	lncRNA	0.0133255	0.0143989	0.0410931	0.0263896	0	0.0213284	0.0348872
ENSG00000280168	AC005274.1	TEC	0	0	0.00717636	0	0	0	0
ENSG00000263707	AC005277.1	lncRNA	0.00685709	0	0.00686683	0	0.00729874	0.00710946	0.0279625
ENSG00000277621	AC005277.2	lncRNA	0	0	0	0	0	0	0
ENSG00000251393	AC005280.1	lncRNA	0	0.0121578	0.0395827	0.00830927	0	0.0417627	0.0254258
ENSG00000284930	AC005280.2	lncRNA	0.0201078	0.0326744	0.0828579	0.0166185	0.0286946	0.0767199	0.0358559
ENSG00000285006	AC005280.3	lncRNA	0	0	0	0	0	0	0
ENSG00000225606	AC005281.1	lncRNA	0.0147238	0	0	0	0.0153344	0	0
ENSG00000266469	AC005288.1	lncRNA	0.607693	0.518393	0.856328	0.709705	0.547154	0.804898	0.689091
ENSG00000264067	AC005291.1	lncRNA	0.190877	0.271849	0.00717636	0.0165787	0.314825	0.00651933	0.00713198
ENSG00000273388	AC005291.2	lncRNA	0.244792	0.393935	0	0.0248482	0.256225	0.0283091	0.00713198
ENSG00000285555	AC005293.1	lncRNA	0.0140534	0	0.0197384	0	0	0.0146803	0
ENSG00000256835	AC005294.1	processed_pseudogene	0	0	0	0	0	0	0
ENSG00000274923	AC005296.1	unprocessed_pseudogene	0	0	0	0	0	0	0
ENSG00000227511	AC005297.1	unprocessed_pseudogene	0	0	0	0	0	0	0
ENSG00000232644	AC005297.2	unprocessed_pseudogene	0	0	0	0	0	0	0
ENSG00000237171	AC005297.3	unprocessed_pseudogene	0	0	0	0	0	0	0
ENSG00000273244	AC005301.1	lncRNA	0	0	0	0	0	0	0
ENSG00000288024	AC005301.2	lncRNA	0	0.00659699	0	0	0	0	0
ENSG00000273098	AC005303.1	lncRNA	0.0065431	0	0	0	0	0.00693433	0.00609793
ENSG00000233852	AC005304.1	lncRNA	0.0065431	0.00642263	0	0	0.00674774	0	0.0143519
ENSG00000265494	AC005304.2	lncRNA	0	0.00573519	0	0	0	0	0
ENSG00000266744	AC005304.3	lncRNA	0.0219202	0.0672979	0.025849	0.017623	0.0499958	0.00710946	0.00609793
ENSG00000267283	AC005306.1	lncRNA	0.109055	0.0459989	0.0730977	0.100527	0.119239	0.0715847	0.0955204
ENSG00000260725	AC005307.1	lncRNA	0	0	0	0.00826946	0	0.059919	0
ENSG00000214970	AC005323.1	lncRNA	0.00685709	0.0136221	0	0	0	0	0
ENSG00000272736	AC005323.2	lncRNA	0	0	0	0	0.0219367	0.0145052	0
ENSG00000233193	AC005324.1	lncRNA	0	0	0	0	0	0	0
ENSG00000251537	AC005324.2	protein_coding	0.0280493	0.126092	0.064987	0.168591	0.0447558	0.0565718	0.0958988
ENSG00000255104	AC005324.3	protein_coding	0	0	0	0	0	0	0
ENSG00000266261	AC005324.4	lncRNA	0	0.00642263	0	0.00981088	0.00733923	0.0134537	0.00739332
ENSG00000267227	AC005324.5	processed_pseudogene	0	0	0	0	0	0	0
ENSG00000226744	AC005326.1	processed_pseudogene	0	0	0	0	0	0	0
ENSG00000248015	AC005329.1	lncRNA	0.0135647	0.248344	0.0779152	0.0557824	0.0223425	0.166673	0.149321
ENSG00000267755	AC005329.2	lncRNA	0.00685709	0	0	0.017623	0.0143473	0.00651933	0
ENSG00000280486	AC005329.3	lncRNA	0.0146491	0.00659699	0.0248126	0.00781213	0.00733923	0.00757084	0.0207111
ENSG00000267372	AC005330.1	lncRNA	0	0	0	0	0	0	0
ENSG00000265100	AC005332.1	lncRNA	0	0.0281497	0	0.0243909	0.0210546	0.0291855	0
ENSG00000267731	AC005332.2	lncRNA	0.0215062	0.0262136	0.0122798	0.0377419	0.0150741	0.0477103	0.0330264
ENSG00000274561	AC005332.3	lncRNA	0.91558	0.970321	0.884194	0.975736	0.730639	1.29516	1.33331
ENSG00000274712	AC005332.4	transcribed_unprocessed_pseudogene	1.22469	2.02602	1.74894	1.17323	0.799214	2.09787	1.82319
ENSG00000277476	AC005332.5	lncRNA	0.579882	0.370909	0.405522	0.648328	0.321791	0.585856	0.722748
ENSG00000278730	AC005332.6	lncRNA	67.4128	57.4215	43.1761	55.4735	61.277	64.8632	63.0693
ENSG00000278740	AC005332.7	lncRNA	0.0147238	0.0274185	0.0130067	0.017623	0.028093	0.0276726	0.0340605
ENSG00000267056	AC005336.1	processed_pseudogene	0	0.00835872	0.00613991	0	0	0.0136288	0
ENSG00000267218	AC005336.2	processed_pseudogene	0	0	0	0	0	0	0
ENSG00000279717	AC005336.3	TEC	0	0	0	0	0	0	0
ENSG00000268565	AC005339.1	lncRNA	0.0864539	0.0529446	0.141019	0.0610089	0.044982	0.0709946	0.0945492
ENSG00000263252	AC005341.1	processed_pseudogene	0	0	0	0	0	0	0
ENSG00000203593	AC005342.1	lncRNA	0	0.0136221	0.0191467	0.0492789	0.0137558	0.0353722	0.00721989
ENSG00000256706	AC005342.2	lncRNA	0	0	0	0	0	0	0
ENSG00000285627	AC005343.1	lncRNA	0	0	0	0	0	0	0
ENSG00000287698	AC005343.4	lncRNA	0.00678235	0	0.0064358	0	0	0.00693433	0.0146132
ENSG00000278255	AC005344.1	lncRNA	0	0	0	0	0	0	0
ENSG00000236160	AC005345.1	processed_pseudogene	0	0	0	0	0	0	0
ENSG00000248493	AC005351.1	processed_pseudogene	0	0	0	0	0	0	0
ENSG00000250994	AC005355.1	lncRNA	0	0.0350898	0.026323	0.00981088	0.00832632	0.0207383	0.00609793
ENSG00000280420	AC005355.2	TEC	0.00751032	0.0270285	0.0136122	0.0180803	0	0.0497022	0.055337
ENSG00000266906	AC005357.1	processed_pseudogene	0	0	0	0	0	0	0
ENSG00000267623	AC005357.2	transcribed_unprocessed_pseudogene	0.00678235	0	0.00609694	0	0	0	0
ENSG00000265489	AC005358.1	lncRNA	0	0.00642263	0.0137337	0.0156243	0	0.00710946	0.0211572
ENSG00000255513	AC005363.1	transcribed_processed_pseudogene	0	0	0	0	0	0	0
ENSG00000277602	AC005363.2	lncRNA	0	0.0195316	0.0264838	0.0161214	0	0	0
ENSG00000270512	AC005377.1	processed_pseudogene	0	0	0	0	0	0	0
ENSG00000267159	AC005379.1	lncRNA	0	0.00573519	0.00686683	0.0180803	0	0	0
ENSG00000267243	AC005381.1	lncRNA	0	0	0	0	0.00832632	0	0
ENSG00000275024	AC005383.1	lncRNA	0	0	0	0	0	0	0
ENSG00000268938	AC005387.1	lncRNA	0	0	0	0	0	0	0
ENSG00000269191	AC005387.2	lncRNA	0	0	0	0	0	0	0
ENSG00000275162	AC005391.1	lncRNA	0	0	0	0.00981088	0	0	0.00713198
ENSG00000227606	AC005392.1	lncRNA	0.0291337	0.0504736	0.0777975	0.00830927	0.0224133	0.0353722	0.0644831
ENSG00000231412	AC005392.2	lncRNA	0	0	0	0	0	0	0
ENSG00000272396	AC005392.3	lncRNA	0	0	0	0	0	0	0
ENSG00000276445	AC005393.1	lncRNA	0.0347145	0.037684	0.0442121	0.00781213	0.0427411	0.0901559	0.033441
ENSG00000266893	AC005394.1	lncRNA	0	0	0	0.00830927	0.0213857	0.00693433	0.00609793
ENSG00000283403	AC005394.2	lncRNA	0.00678235	0.0128453	0.0064358	0.00826946	0.0213452	0.0346533	0.0140252
ENSG00000287249	AC005400.1	lncRNA	0.0691321	0.0780752	0.0327452	0.0942959	0.074799	0.0887718	0.113975
ENSG00000241185	AC005410.1	transcribed_processed_pseudogene	0	0.0260392	0	0	0.0140465	0.0146803	0.00721989
ENSG00000266368	AC005410.2	lncRNA	0.0663138	0.0285778	0.0460185	0.0238937	0.0432819	0.029822	0.0332651
ENSG00000264050	AC005412.1	processed_pseudogene	0	0	0.00609694	0	0	0	0
ENSG00000285734	AC005414.1	lncRNA	0	0.00719943	0	0	0	0	0
ENSG00000259079	AC005476.1	processed_pseudogene	0	0	0	0.0161214	0.00674774	0	0
ENSG00000259146	AC005476.2	lncRNA	1.14088	1.61666	0.390584	1.65452	0.625207	0.832626	1.03233
ENSG00000259005	AC005479.1	lncRNA	0.0694139	0.117615	0.138795	0.0996918	0.0900626	0.0635989	0.194819
ENSG00000270000	AC005479.2	lncRNA	0.0279321	0.126665	0.133777	0.0263498	0.0579706	0.0777074	0.0827881
ENSG00000258891	AC005480.1	lncRNA	0.0133255	0.0327256	0.00686683	0	0.0220177	0.0145052	0.0214185
ENSG00000279461	AC005480.2	processed_pseudogene	0	0	0	0	0	0	0
ENSG00000222012	AC005481.1	lncRNA	0	0.00835872	0.00613991	0	0	0	0
ENSG00000233423	AC005482.1	lncRNA	0	0	0	0	0	0	0
ENSG00000243018	AC005486.1	lncRNA	0.00685709	0	0.00686683	0.0161214	0	0.00651933	0.00721989
ENSG00000225647	AC005487.1	lncRNA	0	0.00573519	0	0	0	0	0.00680534
ENSG00000285931	AC005495.1	lncRNA	0	0	0	0	0	0	0
ENSG00000267224	AC005498.1	lncRNA	0.0065431	0.0202191	0.0319889	0	0.0226736	0.0283738	0
ENSG00000267421	AC005498.2	lncRNA	0.0445108	0.112464	0.169995	0.0575085	0.0307396	0.0680799	0.0780396
ENSG00000269696	AC005498.3	lncRNA	0.197193	0.355906	0.238687	0.435372	0.229905	0.348707	0.464795
ENSG00000279599	AC005514.1	TEC	0.0147238	0	0	0	0	0.00757084	0
ENSG00000269460	AC005515.1	lncRNA	0	0	0	0	0	0	0
ENSG00000230190	AC005518.1	lncRNA	0.00786676	0.00719943	0	0.0754042	0	0	0
ENSG00000270634	AC005518.2	processed_pseudogene	0	0	0	0	0	0	0
ENSG00000258559	AC005519.1	lncRNA	0.719464	0.707253	0.786927	0.505837	0.628762	0.74617	0.642439
ENSG00000258653	AC005520.1	protein_coding	0.021267	0	0.00609694	0.00981088	0	0.0146803	0.0134912
ENSG00000259065	AC005520.2	lncRNA	0.637092	0.452372	0.765321	0.66592	0.779452	0.976999	0.578486
ENSG00000270140	AC005520.3	lncRNA	0.0345924	0.0259542	0.0194562	0.017623	0.0146785	0.028134	0.00609793
ENSG00000270576	AC005520.4	processed_pseudogene	0	0	0.00609694	0	0	0	0
ENSG00000273711	AC005520.5	lncRNA	0.11404	0.124225	0.164925	0.11529	0.169023	0.183566	0.16122
ENSG00000213296	AC005521.1	processed_pseudogene	0	0	0	0	0	0	0
ENSG00000250614	AC005522.1	lncRNA	0	0	0	0	0	0	0
ENSG00000268536	AC005523.1	lncRNA	0	0	0.0064358	0	0	0	0
ENSG00000269604	AC005523.2	lncRNA	0.028124	0.0363341	0.0369635	0.0440524	0.0415884	0.0488722	0.0132299
ENSG00000283269	AC005524.1	transcribed_unprocessed_pseudogene	0.00678235	0.0194423	0.0641249	0.00830927	0.0210951	0.0222511	0.0457223
ENSG00000234208	AC005529.1	lncRNA	0.00685709	0.00659699	0	0.00826946	0	0.00710946	0.0139373
ENSG00000253183	AC005531.1	processed_pseudogene	0.00685709	0	0	0.00830927	0	0.00693433	0.0121959
ENSG00000230825	AC005532.1	lncRNA	0.0772011	0.150544	0.0902599	0.032203	0.109836	0.297208	0.0978046
ENSG00000244167	AC005532.2	processed_pseudogene	0.0157335	0.0147814	0.0587293	0.0362005	0.0166526	0.0279124	0.0681749
ENSG00000234450	AC005534.1	processed_pseudogene	0	0	0	0	0	0	0
ENSG00000232006	AC005537.1	lncRNA	0.264676	0.0415974	0.0346437	0.00830927	0.310166	0.00710946	0
ENSG00000237581	AC005538.1	lncRNA	0	0	0	0	0	0	0
ENSG00000279809	AC005538.2	TEC	0	0	0	0	0	0	0
ENSG00000286059	AC005538.3	lncRNA	0	0	0.0186297	0	0	0	0
ENSG00000235852	AC005540.1	lncRNA	0.113222	0.0771753	0.0657412	0.0605913	0.128477	0.0470554	0.0288119
ENSG00000264491	AC005544.1	lncRNA	0	0	0	0	0	0	0
ENSG00000265664	AC005544.2	lncRNA	0	0	0	0	0	0	0
ENSG00000266897	AC005546.1	lncRNA	0.0276929	0.055127	0.0315872	0.0342017	0.0724364	0.0210245	0.033941
ENSG00000285541	AC005548.1	lncRNA	0	0	0	0	0	0	0
ENSG00000264990	AC005549.1	lncRNA	0	0	0	0	0	0	0
ENSG00000225974	AC005550.1	lncRNA	0	0	0	0	0	0	0
ENSG00000237070	AC005550.2	lncRNA	0.0202573	0.00642263	0.00609694	0.0390607	0	0.0140438	0
ENSG00000284638	AC005551.1	protein_coding	0	0	0	0	0	0	0
ENSG00000264174	AC005552.1	lncRNA	0.00678235	0	0	0	0	0	0
ENSG00000267036	AC005559.1	processed_pseudogene	0	0.00642263	0	0	0	0	0
ENSG00000214719	AC005562.1	lncRNA	0.430728	0.43765	0.464586	0.403927	0.363234	0.440727	0.483827
ENSG00000273609	AC005562.2	unprocessed_pseudogene	0	0	0	0.00830927	0	0	0
ENSG00000280247	AC005578.1	TEC	0.00685709	0.0149557	0.0128716	0.0326603	0.00729874	0.0146803	0.0217452
ENSG00000267320	AC005580.1	lncRNA	0	0	0	0	0	0	0
ENSG00000261305	AC005586.1	lncRNA	0.184733	0.424783	0.110427	0.0693579	0.0367201	0.160642	0.171785
ENSG00000216917	AC005587.1	processed_pseudogene	0	0	0	0	0	0	0
ENSG00000226509	AC005588.1	processed_pseudogene	0	0	0	0	0	0	0
ENSG00000261757	AC005592.1	lncRNA	0.0146491	0.0813537	0.105396	0.0264294	0.0150741	0.0553915	0.0875907
ENSG00000287203	AC005592.2	lncRNA	0	0	0	0	0	0	0
ENSG00000279584	AC005593.1	TEC	0.00678235	0.0261286	0.0215291	0.00830927	0	0.00693433	0
ENSG00000287884	AC005594.1	lncRNA	0	0	0	0.00826946	0	0	0
ENSG00000267223	AC005597.1	lncRNA	0	0	0.00609694	0	0	0	0.0144398
ENSG00000287154	AC005599.1	lncRNA	0	0	0	0	0	0	0
ENSG00000260107	AC005606.1	lncRNA	0.0130862	0.00719943	0.0215291	0	0.0230048	0.00757084	0
ENSG00000261790	AC005606.2	lncRNA	0.00751032	0.0189292	0.0128716	0	0.00674774	0.0272576	0.0217452
ENSG00000278901	AC005609.1	lncRNA	0	0	0	0.00781213	0	0	0
ENSG00000278907	AC005609.2	lncRNA	0	0	0	0	0	0	0
ENSG00000278915	AC005609.3	lncRNA	0	0.00835872	0	0	0	0	0
ENSG00000278946	AC005609.4	lncRNA	0	0.00573519	0	0	0	0	0
ENSG00000279726	AC005609.5	lncRNA	0.0065431	0	0.0967094	0	0.014087	0	0.00680534
ENSG00000269296	AC005614.1	lncRNA	0	0.013194	0.00717636	0.00981088	0	0.0140902	0
ENSG00000269749	AC005614.2	lncRNA	0	0	0	0	0	0	0
ENSG00000267423	AC005616.1	lncRNA	0	0	0	0	0	0	0
ENSG00000272070	AC005618.1	lncRNA	1.01323	1.22703	1.19462	0.925606	0.82722	0.656021	0.941122
ENSG00000279855	AC005618.2	lncRNA	0	0.0128453	0.0064358	0.00781213	0.0213554	0.0637276	0.0416949
ENSG00000280026	AC005618.3	lncRNA	0	0.00642263	0	0.017623	0.014638	0	0
ENSG00000288095	AC005618.4	lncRNA	0.124967	0.219903	0.206359	0.167886	0.0730989	0.183281	0.281696
ENSG00000283525	AC005622.1	transcribed_unprocessed_pseudogene	0.0416887	0.0215983	0.0481343	0.0263498	0.0226736	0.049416	0.0348017
ENSG00000266963	AC005625.1	lncRNA	0	0	0	0	0	0	0
ENSG00000252798	AC005632.1	scaRNA	0	0	0	0	0	0	0
ENSG00000257639	AC005632.2	unprocessed_pseudogene	0	0.0147814	0.00717636	0.00830927	0	0.00710946	0.00721989
ENSG00000261596	AC005632.3	lncRNA	0.111335	0.125375	0.169517	0.140035	0.0440998	0.0937895	0.053911
ENSG00000271609	AC005632.4	processed_pseudogene	0	0	0	0	0	0	0
ENSG00000273956	AC005632.5	lncRNA	0	0	0	0	0	0.00710946	0
ENSG00000287809	AC005632.6	lncRNA	0.0144099	0.0149557	0.0133026	0.0180803	0	0.0140438	0
ENSG00000261886	AC005670.1	lncRNA	0	0	0.0394475	0.0165389	0	0.0217898	0.00609793
ENSG00000262633	AC005670.2	protein_coding	0	0	0	0	0	0	0
ENSG00000262879	AC005670.3	lncRNA	32.2386	32.5357	31.9669	33.5176	23.8386	37.6836	35.4037
ENSG00000261490	AC005674.1	lncRNA	6.62978	3.57302	2.65602	5.01281	5.58773	2.11142	2.09204
ENSG00000226329	AC005682.1	unprocessed_pseudogene	0.0766951	0.0587867	0.0662152	0.0362005	0.0501853	0.0276726	0.0208846
ENSG00000286703	AC005682.2	lncRNA	0	0.0251774	0.00609694	0	0	0.019973	0.00713198
ENSG00000278860	AC005691.1	TEC	0	0	0	0	0	0	0
ENSG00000204990	AC005692.1	lncRNA	0	0	0	0	0	0	0
ENSG00000261629	AC005692.2	lncRNA	0	0	0	0	0	0	0
ENSG00000285841	AC005692.3	lncRNA	0	0	0	0	0	0	0
ENSG00000262966	AC005695.1	lncRNA	0.0065431	0.013194	0.0064358	0.00830927	0.00733923	0.00693433	0
ENSG00000263708	AC005695.2	lncRNA	0	0	0	0	0	0	0
ENSG00000273816	AC005695.3	lncRNA	0.029373	0	0.00717636	0.0294326	0.0218962	0.00693433	0.021004
ENSG00000262050	AC005696.1	lncRNA	0.0348316	0.0803631	0.0913394	0.0849822	0.0450464	0.0765912	0.090008
ENSG00000272770	AC005696.2	lncRNA	0.0619288	0.0501305	0.0327452	0.0533662	0.0561961	0.0426391	0.0206232
ENSG00000272911	AC005696.3	lncRNA	0.0218777	0.0483687	0.0254473	0.00830927	0	0.00710946	0.0121959
ENSG00000277200	AC005696.4	lncRNA	0.0065431	0.00835872	0.00717636	0.00981088	0.00733923	0	0.00680534
ENSG00000266202	AC005697.1	protein_coding	0	0	0	0	0	0	0
ENSG00000266527	AC005697.2	lncRNA	0.0219202	0.00642263	0.0186726	0.00830927	0.00729874	0.00710946	0.00721989
ENSG00000286589	AC005697.3	lncRNA	0	0	0	0	0	0	0
ENSG00000249631	AC005699.1	lncRNA	0	0	0	0	0.00700809	0	0.00721989
ENSG00000267318	AC005702.1	protein_coding	0	0	0	0	0	0	0
ENSG00000267526	AC005702.2	processed_pseudogene	0.00786676	0.0261286	0.0187156	0.00781213	0.0236607	0.0140902	0
ENSG00000274378	AC005702.3	unprocessed_pseudogene	0	0	0	0	0	0	0
ENSG00000275860	AC005702.4	unprocessed_pseudogene	0	0	0	0	0	0	0
ENSG00000287664	AC005702.5	lncRNA	0	0	0	0	0	0	0
ENSG00000237377	AC005703.1	lncRNA	0	0.00642263	0	0	0.0134955	0.00693433	0.00713198
ENSG00000265445	AC005703.2	lncRNA	0.00786676	0.00719943	0.020479	0.0165389	0.00674774	0.0146803	0.00713198
ENSG00000266667	AC005703.3	lncRNA	0	0.0319488	0.0204926	0.00781213	0.0145975	0.0283738	0.0204498
ENSG00000279567	AC005703.4	TEC	0	0	0	0	0	0	0
ENSG00000279660	AC005703.5	TEC	0.0656605	0.0137964	0.098026	0.0239335	0.0856175	0.0631559	0.0354438
ENSG00000286792	AC005703.6	lncRNA	0.0065431	0.0155582	0.00686683	0.00981088	0	0	0.00680534
ENSG00000230607	AC005722.1	processed_pseudogene	0	0	0	0	0	0	0
ENSG00000252349	AC005722.2	snoRNA	0.00786676	0	0	0.00981088	0	0.020803	0.0144398
ENSG00000262681	AC005722.3	lncRNA	0	0	0.00686683	0.0196218	0.00700809	0.00693433	0.0266356
ENSG00000264785	AC005722.4	lncRNA	0	0	0	0	0	0	0.00721989
ENSG00000264727	AC005725.1	lncRNA	0	0	0	0	0	0	0
ENSG00000258472	AC005726.1	protein_coding	0	0	0	0	0	0	0
ENSG00000264044	AC005726.2	lncRNA	0.0550889	0.0185805	0.0499702	0.0357432	0.0440189	0.0423529	0.0354978
ENSG00000265168	AC005726.3	lncRNA	0	0	0.00609694	0	0	0	0.0144398
ENSG00000265287	AC005726.4	lncRNA	0	0	0.0245596	0	0.00674774	0	0.00609793
ENSG00000225681	AC005730.1	transcribed_processed_pseudogene	0	0	0	0	0	0	0
ENSG00000261033	AC005730.2	lncRNA	0.00751032	0.0130196	0.0187156	0.0248482	0.00733923	0.0481253	0.0277576
ENSG00000266126	AC005730.3	lncRNA	0.0144099	0.0147814	0.0143527	0	0.0137558	0.00693433	0
ENSG00000263159	AC005736.1	lncRNA	0	0	0	0	0	0	0
ENSG00000226040	AC005740.1	processed_pseudogene	0	0	0.00686683	0	0	0.00710946	0
ENSG00000250347	AC005740.2	processed_pseudogene	0	0	0	0	0	0	0
ENSG00000254099	AC005740.3	lncRNA	0	0.00835872	0.0133163	0.0196218	0.0213857	0.00651933	0.00680534
ENSG00000271871	AC005740.4	lncRNA	0.0211922	0.0461789	0.027626	0.0792188	0.0294214	0.111216	0.0474662
ENSG00000287726	AC005740.5	lncRNA	0	0	0	0	0	0	0
ENSG00000249418	AC005741.1	processed_pseudogene	0	0	0	0	0	0	0
ENSG00000266934	AC005746.1	lncRNA	0.0201825	0.0341386	0.0449957	0.0395578	0.0290902	0.0777074	0.0272551
ENSG00000267131	AC005746.2	lncRNA	0.021803	0.0728031	0.357017	0.0772497	0.0137558	0.217407	0.275216
ENSG00000273982	AC005746.3	lncRNA	0	0.0155582	0.0647205	0.00830927	0	0.0490473	0.0527688
ENSG00000278925	AC005753.1	lncRNA	0	0.00642263	0	0	0	0	0
ENSG00000286736	AC005753.2	lncRNA	0	0	0	0	0	0	0
ENSG00000287527	AC005753.3	lncRNA	0	0.00642263	0	0.0312485	0.014087	0	0
ENSG00000267044	AC005757.1	lncRNA	0	0	0	0	0	0	0
ENSG00000267630	AC005758.1	transcribed_unprocessed_pseudogene	0	0	0	0	0	0	0
ENSG00000268650	AC005759.1	lncRNA	0.0065431	0.228756	0.87021	0.395358	0.044269	0.966526	0.557452
ENSG00000267471	AC005771.1	processed_pseudogene	0	0	0	0	0	0	0
ENSG00000232058	AC005772.1	lncRNA	0	0	0	0	0	0	0
ENSG00000287307	AC005772.2	lncRNA	0.0222342	0.0137964	0.0201401	0	0.0156656	0.00693433	0.0139373
ENSG00000252138	AC005774.1	snoRNA	0	0	0	0	0	0	0
ENSG00000261198	AC005774.2	lncRNA	0	0	0	0	0	0	0
ENSG00000266933	AC005775.1	lncRNA	0.0225906	0.0410843	0.0201831	0.0377021	0.0140162	0.0486507	0.0436638
ENSG00000270802	AC005776.1	processed_pseudogene	0.021267	0.0147814	0.0247266	0.0410594	0.00733923	0.00651933	0.0207427
ENSG00000273218	AC005776.2	lncRNA	0	0	0	0	0.014638	0	0
ENSG00000267148	AC005777.1	unprocessed_pseudogene	0	0	0	0	0	0	0
ENSG00000268189	AC005785.1	lncRNA	0.0222342	0.0259542	0.0630765	0.0263498	0.0226736	0.0145052	0.0220065
ENSG00000279203	AC005785.2	TEC	0.0201078	0.0421998	0.0887201	0.0590101	0.111519	0.0486971	0.00680534
ENSG00000266959	AC005786.1	processed_pseudogene	0	0	0	0	0	0	0
ENSG00000267231	AC005786.2	lncRNA	0	0	0	0	0	0	0
ENSG00000267436	AC005786.3	lncRNA	0.0425339	0.0394019	0.0194425	0	0.0351415	0.0356584	0.0141987
ENSG00000279590	AC005786.4	TEC	0	0.00719943	0	0	0	0	0
ENSG00000252408	AC005787.1	snoRNA	0	0	0	0	0	0	0
ENSG00000267090	AC005789.1	lncRNA	0	0	0	0	0	0	0
ENSG00000274447	AC005790.1	lncRNA	0.0581927	0.073703	0.056492	0.0775876	0.064377	0.143888	0.0971062
ENSG00000279617	AC005796.1	TEC	0	0	0	0	0	0	0
ENSG00000248188	AC005798.1	processed_pseudogene	0.00786676	0	0	0.0254351	0.00832632	0.00651933	0.00739332
ENSG00000286629	AC005803.1	lncRNA	0	0	0	0	0	0	0
ENSG00000235415	AC005808.1	lncRNA	0	0	0	0	0	0	0
ENSG00000265702	AC005821.1	lncRNA	0.0484286	0.0297371	0.039181	0.0326603	0.0156656	0.0423065	0.0411924
ENSG00000287457	AC005821.2	lncRNA	0	0	0	0	0.00729874	0	0
ENSG00000249658	AC005823.1	lncRNA	0	0.00659699	0	0	0	0	0
ENSG00000249982	AC005823.2	lncRNA	0	0	0	0	0	0	0
ENSG00000226797	AC005828.1	lncRNA	0	0	0.0128716	0	0	0	0.00713198
ENSG00000263501	AC005828.2	lncRNA	0	0	0	0	0	0	0
ENSG00000263644	AC005828.3	lncRNA	0.0133255	0	0	0.00830927	0	0.00710946	0
ENSG00000265282	AC005828.4	lncRNA	0.00685709	0.0426717	0.0254043	0.0347387	0.0219367	0.0288992	0.0214185
ENSG00000265971	AC005828.5	lncRNA	0	0	0	0.0181201	0	0	0.0482929
ENSG00000271749	AC005828.6	unprocessed_pseudogene	0.0137142	0.0470789	0.0064358	0.0331973	0.0140465	0.0211533	0.0129033
ENSG00000271919	AC005828.7	transcribed_processed_pseudogene	0	0	0	0	0	0.00693433	0.00609793
ENSG00000261575	AC005829.1	transcribed_unprocessed_pseudogene	0.0225159	0.0498711	0.0393161	0.0346989	0.0526865	0.0851848	0.120126
ENSG00000262539	AC005829.2	processed_pseudogene	0	0	0	0.00826946	0	0	0
ENSG00000280202	AC005831.1	TEC	3.30949	5.42219	1.71833	4.09241	3.0496	2.60643	1.84209
ENSG00000256381	AC005832.1	lncRNA	0	0	0	0	0	0	0
ENSG00000256748	AC005832.2	processed_pseudogene	0	0	0	0	0	0	0
ENSG00000256799	AC005832.3	processed_pseudogene	0	0	0	0.00981088	0	0	0
ENSG00000272921	AC005832.4	protein_coding	0	0	0	0	0	0	0
ENSG00000255639	AC005833.1	protein_coding	0.00786676	0.00573519	0.0186297	0.0160816	0	0.0146803	0.0140252
ENSG00000256988	AC005833.2	lncRNA	0	0	0	0	0	0	0
ENSG00000261335	AC005837.1	lncRNA	0.0551889	0.0993698	0.108249	0.100517	0.0432075	0.204351	0.164074
ENSG00000267168	AC005837.2	protein_coding	0	0	0	0	0	0	0
ENSG00000274051	AC005837.3	misc_RNA	0.0689354	0.0363796	0.0270499	0.027931	0.0528962	0.0280876	0.020416
ENSG00000277382	AC005837.4	lncRNA	0.0473222	0.0187548	0.0265466	0.0263498	0.0531124	0.00757084	0.0140252
ENSG00000223544	AC005838.1	unprocessed_pseudogene	0	0	0	0	0	0	0
ENSG00000266538	AC005838.2	lncRNA	0.0947771	0.104233	0.0504012	0.0654002	0.0737816	0.0711233	0.116502
ENSG00000279089	AC005839.1	TEC	0.575251	0.552635	0.729906	0.673245	0.483535	0.581361	0.532479
ENSG00000213942	AC005840.1	processed_pseudogene	0.020953	0.00573519	0.0194132	0	0.0143473	0.00651933	0.00680534
ENSG00000256433	AC005840.2	lncRNA	0.513817	1.20686	1.01083	0.902475	0.701836	0.972603	0.843236
ENSG00000256913	AC005840.3	processed_pseudogene	0.0652718	0.0797138	0.0252436	0.0745446	0.138027	0.0348284	0.0739462
ENSG00000276718	AC005840.4	lncRNA	0.11993	0.258681	0.130936	0.171078	0.0814051	0.12432	0.214043
ENSG00000258092	AC005841.1	lncRNA	0.0065431	0.0186698	0.0183338	0.00981088	0.00674774	0.0227125	0.00721989
ENSG00000255775	AC005845.1	lncRNA	0.00786676	0	0.0201695	0.0342017	0.0287249	0.0287241	0.00713198
ENSG00000286997	AC005856.1	lncRNA	0.00786676	0	1.39808	0	0	0.0209781	0
ENSG00000280272	AC005858.1	TEC	0	0	0	0	0	0	0
ENSG00000280364	AC005858.2	TEC	0	0	0	0	0	0	0
ENSG00000280398	AC005858.3	TEC	0	0	0	0	0	0	0
ENSG00000205325	AC005863.1	lncRNA	0	0.0196166	0.00609694	0.0166185	0	0.342152	0.014264
ENSG00000250770	AC005865.1	transcribed_unprocessed_pseudogene	0.100195	0.111091	0.0776057	0.21338	0.171002	0.656564	0.162015
ENSG00000287712	AC005865.2	lncRNA	0.020953	0.0996647	0.0389773	0.0790892	0.0312906	0.186618	0.127824
ENSG00000235198	AC005871.1	lncRNA	0	0	0	0	0	0	0
ENSG00000258114	AC005871.2	lncRNA	0	0	0	0	0	0	0
ENSG00000267207	AC005884.1	lncRNA	0.00786676	0	1.21779	0	0	0.0140438	0.0140252
ENSG00000267449	AC005884.2	lncRNA	0	0	0	0	0	0	0
ENSG00000286386	AC005888.1	lncRNA	0	0	0	0	0	0	0
ENSG00000264083	AC005899.1	lncRNA	0.0065431	0.0123322	0	0.00981088	0.0284343	0	0
ENSG00000264373	AC005899.2	processed_pseudogene	0	0	0	0	0	0	0
ENSG00000265139	AC005899.3	lncRNA	0	0	0	0	0.00700809	0	0
ENSG00000265794	AC005899.4	lncRNA	0	0	0	0	0	0	0
ENSG00000266385	AC005899.5	lncRNA	0.0209105	0.0408206	0.00686683	0.00781213	0.00729874	0	0.00739332
ENSG00000274341	AC005899.6	lncRNA	0.0824037	0.104459	0.115375	0.132625	0.0592483	0.0969975	0.100116
ENSG00000278668	AC005899.7	lncRNA	0.0577938	0.0534621	0.0643229	0.0984231	0.0150741	0.0423065	0.0482276
ENSG00000279762	AC005899.8	lncRNA	0.0303977	0.0205165	0.0190115	0	0.0210243	0.0270824	0.0214838
ENSG00000267137	AC005901.1	lncRNA	0	0	0	0	0	0	0
ENSG00000255996	AC005906.1	processed_pseudogene	0	0	0	0	0	0	0
ENSG00000256654	AC005906.2	lncRNA	0	0.00719943	0	0	0	0.0140438	0
ENSG00000285523	AC005906.3	lncRNA	0.0142927	0.00642263	0.084837	0	0.0599007	0.105573	0.0359212
ENSG00000243507	AC005908.1	processed_pseudogene	0	0	0	0	0	0	0
ENSG00000256691	AC005908.2	lncRNA	0	0	0	0	0	0	0
ENSG00000265425	AC005909.1	lncRNA	0	0	0.00717636	0.00830927	0.0156656	0	0.00739332
ENSG00000287907	AC005909.2	lncRNA	0.0136394	0	0.0674261	0.0439728	0.00832632	0.00710946	0.00713198
ENSG00000278356	AC005911.1	lncRNA	0.187509	0.0913923	0.129212	0.170959	0.0726289	0.175516	0.168036
ENSG00000227081	AC005912.1	processed_pseudogene	0.229555	0.181271	0.299687	0.362198	0.151904	0.232946	0.37656
ENSG00000275850	AC005912.2	lncRNA	0	0	0	0	0	0	0.00721989
ENSG00000287886	AC005914.1	lncRNA	0.050241	0.0205165	0.0132733	0.0181201	0.038008	0.0274974	0.0200352
ENSG00000279446	AC005915.1	TEC	0	0	0	0	0	0	0
ENSG00000247011	AC005920.1	lncRNA	0.0065431	0.00835872	0.0191037	0.0180803	0	0.0287241	0.00713198
ENSG00000249870	AC005920.2	lncRNA	0	0	0	0	0	0	0
ENSG00000251665	AC005920.3	lncRNA	0	0	0	0	0	0	0
ENSG00000262006	AC005920.4	lncRNA	0	0	0.0064358	0	0	0	0
ENSG00000248702	AC005921.1	processed_pseudogene	0	0	0	0	0	0	0
ENSG00000262967	AC005921.2	lncRNA	0.0208358	0.0377133	0.0452916	0.0415167	0.0348812	0.0401675	0.0479978
ENSG00000278963	AC005921.3	TEC	0.0280068	0.0585874	0.0136122	0.0259323	0.0223728	0.0140438	0.0136107
ENSG00000285829	AC005921.4	lncRNA	0.00786676	0.00659699	0.0197521	0	0	0.00651933	0
ENSG00000267059	AC005943.1	protein_coding	0	0	0	0	0	0	0
ENSG00000279009	AC005943.2	TEC	0.00678235	0.0255262	0.0133163	0.00781213	0.0140465	0.0283091	0.0146132
ENSG00000267469	AC005944.1	lncRNA	0.127607	0.112822	0.23824	0.268387	0.10226	0.214136	0.202315
ENSG00000263199	AC005951.1	processed_pseudogene	0	0	0	0	0	0	0
ENSG00000267138	AC005954.1	lncRNA	0.00678235	0	0.0269284	0.0161214	0.0213857	0.0280876	0.0292264
ENSG00000267205	AC005954.2	lncRNA	0	0.00659699	0	0	0.00674774	0	0
ENSG00000278627	AC005962.1	lncRNA	0.0345924	0.0189292	0.0575284	0.0668621	0.00674774	0.0904318	0.0277576
ENSG00000287337	AC005962.2	lncRNA	0.0292982	0.0415974	0.0261879	0.0181201	0.0143068	0.0134537	0.0493585
ENSG00000270324	AC005972.1	processed_pseudogene	0	0	0	0	0	0	0
ENSG00000272164	AC005972.2	processed_pseudogene	0	0	0	0	0	0	0
ENSG00000283538	AC005972.3	lncRNA	0.759675	0.444146	0.265224	0.385015	0.555287	0.446907	0.456483
ENSG00000266869	AC005993.1	lncRNA	0	0	0	0	0	0.0211533	0.0499488
ENSG00000241456	AC005996.1	lncRNA	0	0	0	0	0	0	0
ENSG00000287744	AC005998.1	lncRNA	0	0	0	0	0	0	0
ENSG00000229403	AC005999.1	lncRNA	0	0	0	0	0	0	0
ENSG00000285741	AC005999.2	lncRNA	0	0	0	0	0	0	0
ENSG00000177418	AC006001.1	processed_pseudogene	0	0	0.00613991	0	0	0	0
ENSG00000226824	AC006001.2	lncRNA	1.54893	1.36785	1.16712	1.70533	1.6555	1.31571	1.06483
ENSG00000229180	AC006001.3	transcribed_unprocessed_pseudogene	20.4434	16.4521	18.6445	17.0811	17.1818	18.9012	19.3544
ENSG00000275400	AC006001.4	processed_pseudogene	0	0	0	0	0	0	0
ENSG00000231515	AC006003.1	lncRNA	0	0	0	0	0	0	0
ENSG00000271611	AC006006.1	processed_pseudogene	0	0	0	0	0	0	0
ENSG00000230746	AC006007.1	lncRNA	0	0	0	0	0	0	0
ENSG00000286912	AC006008.1	lncRNA	0.127305	0.274743	0.0545545	0.027931	0.0507426	0.12312	0.0754601
ENSG00000236531	AC006013.1	lncRNA	0	0	0	0	0.00700809	0	0
ENSG00000226401	AC006015.1	unprocessed_pseudogene	0	0	0	0	0	0	0
ENSG00000229591	AC006017.1	lncRNA	0.043606	0.0819505	0.0568445	0.0777172	0.0419298	0.0576233	0.0430758
ENSG00000203335	AC006019.1	lncRNA	0	0	0	0	0	0	0
ENSG00000233363	AC006019.2	lncRNA	0	0	0	0	0	0	0
ENSG00000270114	AC006019.3	lncRNA	0	0	0	0	0	0	0
ENSG00000226636	AC006020.1	processed_pseudogene	0	0.00835872	0	0.00981088	0	0.00651933	0
ENSG00000223419	AC006022.1	processed_pseudogene	0	0	0	0	0	0	0
ENSG00000270577	AC006023.1	processed_pseudogene	0	0	0.0064358	0	0.00733923	0	0
ENSG00000273444	AC006023.2	unprocessed_pseudogene	0	0	0	0	0	0	0
ENSG00000224785	AC006026.1	processed_pseudogene	0.0140534	0.00835872	0.00686683	0	0	0.0136288	0
ENSG00000228953	AC006026.2	processed_pseudogene	0	0	0	0	0	0	0
ENSG00000234286	AC006026.3	lncRNA	0.00678235	0	0	0.00826946	0	0.0140902	0.0369666
ENSG00000272638	AC006027.1	lncRNA	0.0222342	0.0876401	0.0565779	0.0430582	0.0312906	0.0344782	0.0286158
ENSG00000231357	AC006028.1	processed_pseudogene	0	0	0	0	0.00832632	0	0
ENSG00000264324	AC006030.1	protein_coding	0.0836743	0.0637907	0.1174	0.184764	0.110116	0.146553	0.138661
ENSG00000231916	AC006033.1	processed_pseudogene	0	0	0	0	0	0	0
ENSG00000272908	AC006033.2	lncRNA	0.281933	0.441131	0.636699	0.146425	0.253106	0.494552	0.372631
ENSG00000226442	AC006037.1	lncRNA	0	0	0	0	0	0	0
ENSG00000279218	AC006037.2	TEC	0	0	0	0	0	0	0
ENSG00000286130	AC006040.1	lncRNA	0	0	0.0064358	0.00830927	0	0	0.00721989
ENSG00000229379	AC006041.1	lncRNA	0	0	0	0	0	0.00693433	0
ENSG00000286376	AC006041.2	lncRNA	0.00678235	0.0426717	0.00686683	0.0420139	0.0210546	0.020388	0.0132299
ENSG00000227719	AC006042.1	lncRNA	0	0.00659699	0	0	0	0	0
ENSG00000233264	AC006042.2	processed_pseudogene	0.0143674	0.0227576	0.0482265	0.0639088	0.00832632	0	0.0411271
ENSG00000234141	AC006042.3	lncRNA	0.0767274	0.0676748	0.157492	0.0654105	0.040604	0.120632	0.0881787
ENSG00000285892	AC006043.1	lncRNA	0	0	0.00609694	0	0.00674774	0	0
ENSG00000235886	AC006055.1	lncRNA	0	0	0	0	0	0	0
ENSG00000261786	AC006058.1	lncRNA	12.2061	9.93665	19.1846	7.56985	10.4864	15.2924	13.4273
ENSG00000271192	AC006058.2	lncRNA	0	0.00642263	0.0064358	0	0	0.00651933	0
ENSG00000272121	AC006058.3	lncRNA	0.141267	0.185331	0.145383	0.0528588	0.0845293	0.146534	0.169152
ENSG00000280435	AC006058.4	TEC	0	0.00719943	0	0.00981088	0	0.0146803	0
ENSG00000230084	AC006059.1	lncRNA	0.641141	0.54601	0.792373	0.766362	0.496888	0.893024	1.05795
ENSG00000280571	AC006059.2	protein_coding	0	0	0	0	0	0	0
ENSG00000285539	AC006059.3	lncRNA	0	0	0	0	0	0	0
ENSG00000287417	AC006059.4	lncRNA	0	0	0	0	0	0	0
ENSG00000287629	AC006059.5	lncRNA	0.0222766	0.00659699	0.0305706	0.0258925	0.014087	0.0274974	0.0738945
ENSG00000287171	AC006062.1	lncRNA	0	0.18785	0	0.499976	0.00832632	0.125638	0
ENSG00000255608	AC006063.1	lncRNA	0	0	0	0	0	0	0
ENSG00000284513	AC006063.2	lncRNA	0	0	0	0	0	0	0
ENSG00000286866	AC006063.3	lncRNA	0	0	0	0	0	0	0
ENSG00000287835	AC006063.4	lncRNA	0	0	0	0	0	0	0
ENSG00000245667	AC006064.1	lncRNA	0	0	0	0	0	0	0
ENSG00000247853	AC006064.2	lncRNA	0.39813	0.386926	0.28917	0.466343	0.437936	0.417003	0.411514
ENSG00000255966	AC006064.3	lncRNA	0.0296697	0.0259542	0.0527931	0.0327001	0.00733923	0	0.0208846
ENSG00000269968	AC006064.4	lncRNA	0.908353	1.21966	2.10038	1.8433	1.01553	2.00961	1.58154
ENSG00000276232	AC006064.5	lncRNA	0	0	0	0	0	0	0
ENSG00000285238	AC006064.6	protein_coding	0	0	0	0	0	0	0
ENSG00000255853	AC006065.1	processed_pseudogene	0	0	0	0	0	0	0
ENSG00000255900	AC006065.2	processed_pseudogene	0	0	0	0	0	0	0
ENSG00000255944	AC006065.3	lncRNA	0	0	0	0	0	0	0
ENSG00000256732	AC006065.4	lncRNA	0	0	0	0.00981088	0	0.0142189	0.0146132
ENSG00000278866	AC006065.5	TEC	0	0	0	0	0	0	0
ENSG00000279171	AC006065.6	TEC	0	0	0	0	0	0	0
ENSG00000225563	AC006076.1	lncRNA	0.0065431	0	0	0	0	0.00710946	0
ENSG00000270892	AC006077.1	processed_pseudogene	0	0	0	0	0	0	0
ENSG00000279799	AC006077.2	TEC	0.0499695	0.0202191	0.0064358	0.0662751	0.0283938	0.0142189	0.0424563
ENSG00000261938	AC006111.1	lncRNA	0	0	0	0	0.0143068	0.00693433	0.00609793
ENSG00000263235	AC006111.2	lncRNA	0.0793898	0.250909	0.143899	0.114375	0.0566082	0.0971543	0.133498
ENSG00000276754	AC006111.3	lncRNA	0	0.0269904	0	0.00981088	0.0143473	0.0140438	0
ENSG00000286635	AC006112.1	lncRNA	0	0	0	0	0	0	0
ENSG00000268407	AC006115.1	processed_pseudogene	0	0	0	0	0	0	0
ENSG00000286125	AC006115.2	lncRNA	0.00685709	0.00642263	0.0064358	0.00826946	0.00674774	0.0146803	0.0276899
ENSG00000266907	AC006116.1	processed_pseudogene	0.0143674	0.0271135	0.0197384	0.017623	0.0287249	0.0216146	0.0394172
ENSG00000266932	AC006116.2	transcribed_processed_pseudogene	0	0	0	0.00781213	0	0	0
ENSG00000267145	AC006116.3	processed_pseudogene	0	0	0	0	0	0	0
ENSG00000267192	AC006116.4	lncRNA	0.00685709	0.0140939	0.0133163	0.0160816	0.0156251	0.0136288	0.00609793
ENSG00000267298	AC006116.5	lncRNA	0.0205965	0.00573519	0.020479	0.00781213	0.00700809	0.0134537	0.0202966
ENSG00000267429	AC006116.6	lncRNA	0.0267256	0	0.0329196	0.0156243	0.0364598	0.0280876	0.0146132
ENSG00000267549	AC006116.7	lncRNA	0.0354849	0.0660462	0.0651651	0.00981088	0.014638	0.0415412	0.0423708
ENSG00000267606	AC006116.8	lncRNA	0.0065431	0.0149557	0.00613991	0	0.0143473	0.00651933	0.0146132
ENSG00000285996	AC006116.9	lncRNA	0.0574223	0.184688	0.1102	0.109423	0.0843322	0.0966929	0.101113
ENSG00000213970	AC006122.1	transcribed_processed_pseudogene	0	0	0	0	0	0	0
ENSG00000278643	AC006127.1	misc_RNA	0	0	0	0	0	0	0
ENSG00000279716	AC006128.1	TEC	0.0584319	0.0927128	0.0919783	0.106145	0.0497795	0.0773748	0.0695267
ENSG00000267063	AC006130.1	lncRNA	0	0	0.00609694	0	0	0	0
ENSG00000267398	AC006130.2	processed_pseudogene	0	0	0	0	0	0	0
ENSG00000287766	AC006130.3	lncRNA	0.0507146	0.0765184	0.0699983	0.0322428	0.0300129	0.0778362	0.0472588
ENSG00000278813	AC006133.1	unprocessed_pseudogene	0	0	0	0	0	0	0
ENSG00000264895	AC006141.1	lncRNA	0	0	0.0378193	0	0	0.00651933	0.00609793
ENSG00000287379	AC006144.1	lncRNA	0	0	0.00717636	0	0.00733923	0	0
ENSG00000258660	AC006146.1	lncRNA	0	0	0	0.00830927	0.0208347	0	0.00739332
ENSG00000242593	AC006148.1	lncRNA	0	0	0	0	0	0	0
ENSG00000243574	AC006148.2	lncRNA	0	0	0.0716365	0	0.00733923	0.00651933	0.00680534
ENSG00000226323	AC006150.1	lncRNA	0.0065431	0	0	0	0	0	0
ENSG00000273299	AC006153.1	lncRNA	0	0	0	0	0	0	0
ENSG00000278847	AC006157.1	lncRNA	0.0271144	0.0599022	0.0755353	0.0264294	0.0412978	0.0885432	0.0649742
ENSG00000275310	AC006158.1	processed_pseudogene	0	0	0	0	0	0	0
ENSG00000286120	AC006158.2	transcribed_unprocessed_pseudogene	0	0	0	0	0	0	0
ENSG00000286173	AC006158.3	transcribed_unprocessed_pseudogene	0	0	0	0	0	0	0
ENSG00000235427	AC006159.1	lncRNA	0	0	0	0	0	0.00651933	0
ENSG00000249502	AC006160.1	lncRNA	0.0639805	0.0827273	0.135657	0.0943357	0.0283938	0.0915937	0.0954503
ENSG00000283219	AC006160.2	unprocessed_pseudogene	0	0	0	0	0	0	0
ENSG00000238090	AC006195.1	processed_pseudogene	0.0150206	0.0129346	0.0269148	0.0181201	0.0145975	0	0.0145253
ENSG00000252517	AC006196.1	snoRNA	0	0	0	0	0	0	0
ENSG00000257128	AC006197.1	processed_pseudogene	0	0	0	0	0	0	0
ENSG00000286591	AC006197.2	lncRNA	0.0359736	0.0323769	0.0132733	0.0238937	0.0293809	0.0130387	0.0407238
ENSG00000257629	AC006199.1	processed_pseudogene	0	0	0	0	0	0	0
ENSG00000255825	AC006205.1	lncRNA	0	0	0	0	0	0	0
ENSG00000256020	AC006205.2	lncRNA	0	0	0	0	0	0	0
ENSG00000256146	AC006206.1	lncRNA	0	0	0	0	0	0	0
ENSG00000256417	AC006206.2	lncRNA	0.114821	0.0428961	0.0640191	0.0662751	0.202181	0.0209781	0.0721989
ENSG00000283138	AC006207.1	lncRNA	0.153741	0.1223	0.0133163	0.0574289	0.106705	0.022076	0.0490318
ENSG00000266921	AC006213.1	lncRNA	0.170305	0.514474	0.439615	0.356658	0.270266	0.465531	0.318378
ENSG00000267058	AC006213.2	lncRNA	1.11538	1.11031	0.950099	1.2387	0.949293	1.14359	1.14403
ENSG00000267191	AC006213.3	lncRNA	0.0483066	0.0252668	0.0584727	0.0606709	0.0418185	0.111853	0.0692969
ENSG00000277806	AC006213.4	lncRNA	0.273289	0.259734	0.299612	0.378347	0.299463	0.375726	0.426761
ENSG00000278492	AC006213.5	lncRNA	0.0768495	0.106317	0.056966	0.0841073	0.109018	0.0623442	0.0694703
ENSG00000278917	AC006213.6	TEC	0.029059	0.026816	0.0187156	0.027931	0.0236607	0.0273223	0.0263945
ENSG00000286613	AC006213.7	lncRNA	0.541749	0.419132	0.433241	0.361753	0.32901	0.429559	0.341758
ENSG00000287778	AC006230.1	lncRNA	0	0.00835872	0	0.00830927	0	0.240147	0.00609793
ENSG00000262961	AC006236.1	processed_pseudogene	0	0	0	0	0	0	0
ENSG00000271392	AC006237.1	lncRNA	0	0	0.00613991	0	0	0	0
ENSG00000272799	AC006238.1	lncRNA	0.0592346	0.0947602	0.0862632	0.0730532	0.0213452	0.0352434	0.0752214
ENSG00000285653	AC006238.2	lncRNA	0	0	0	0	0	0	0
ENSG00000274578	AC006249.1	lncRNA	0.214613	0.060301	0.0327158	0.0473301	0.0485965	0.0291855	0.00713198
ENSG00000243224	AC006252.1	lncRNA	0.20008	0.278775	0.217926	0.364246	0.167539	0.308661	0.271373
ENSG00000243696	AC006254.1	protein_coding	0.214564	0.164852	0.296958	0.252136	0.195352	0.337724	0.203033
ENSG00000270941	AC006254.2	processed_pseudogene	0	0	0	0	0	0	0
ENSG00000271137	AC006254.3	processed_pseudogene	0	0.00659699	0	0	0	0	0
ENSG00000268460	AC006262.1	lncRNA	0.0222342	0.0637963	0.0190115	0.0234364	0.0134955	0.0342566	0.00713198
ENSG00000269729	AC006262.2	lncRNA	0.0278101	0.00835872	0.0386148	0.00781213	0.0166526	0.020803	0.0213306
ENSG00000269745	AC006262.3	lncRNA	0	0	0	0	0	0	0
ENSG00000277748	AC006262.4	unprocessed_pseudogene	0	0.00835872	0	0	0	0	0
ENSG00000264513	AC006270.1	lncRNA	0	0	0	0	0	0	0
ENSG00000272383	AC006270.2	processed_pseudogene	0	0	0	0	0	0	0
ENSG00000268316	AC006272.1	lncRNA	0	0	0	0.00826946	0	0.00693433	0
ENSG00000269483	AC006272.2	transcribed_unprocessed_pseudogene	0	0	0	0	0	0	0
ENSG00000272473	AC006273.1	lncRNA	0.0347569	0.0404381	0.0265896	0.0507407	0.0226331	0.0272576	0.0709213
ENSG00000279452	AC006277.1	TEC	0	0	0	0	0.00674774	0	0
ENSG00000260970	AC006288.1	lncRNA	0	0	0	0	0	0	0
ENSG00000248425	AC006296.1	lncRNA	0	0	0	0	0	0	0
ENSG00000251412	AC006296.2	lncRNA	0	0	0	0	0	0	0
ENSG00000287360	AC006296.3	lncRNA	0	0	0	0	0	0.00710946	0
ENSG00000246225	AC006299.1	lncRNA	0.0719219	0.211582	0.0989137	0.0915654	0.0523149	0.108634	0.12127
ENSG00000206129	AC006305.1	lncRNA	0.076286	0.378058	0.051741	0.305153	0.0441946	0.0358799	0.00713198
ENSG00000267399	AC006305.2	lncRNA	0.0211498	0.163631	0.0189685	0.104004	0	0.00710946	0
ENSG00000267732	AC006305.3	lncRNA	0.0065431	0	0.00717636	0	0	0	0
ENSG00000253028	AC006320.1	snoRNA	0	0	0	0	0	0	0
ENSG00000230785	AC006326.1	processed_pseudogene	0	0	0	0	0	0	0.00739332
ENSG00000233619	AC006328.1	processed_pseudogene	0	0	0	0	0	0	0
ENSG00000284380	AC006328.2	unprocessed_pseudogene	0	0	0	0	0	0	0
ENSG00000278683	AC006329.1	unprocessed_pseudogene	0	0.00659699	0	0.00830927	0	0	0.0144398
ENSG00000280388	AC006330.1	TEC	0.0487679	0.0740693	0.0449527	0.0414667	0.0681157	0.0562679	0.056371
ENSG00000235094	AC006335.1	unprocessed_pseudogene	0	0	0	0	0	0	0
ENSG00000275352	AC006335.2	unprocessed_pseudogene	0	0	0	0	0	0	0
ENSG00000278197	AC006338.1	unprocessed_pseudogene	0	0	0	0	0	0	0
ENSG00000278602	AC006338.2	unprocessed_pseudogene	0	0	0	0	0	0	0
ENSG00000286565	AC006348.1	lncRNA	0.00678235	0	0.0137337	0	0	0	0.00609793
ENSG00000258513	AC006349.1	transcribed_processed_pseudogene	0	0.00642263	0	0	0	0	0
ENSG00000229110	AC006355.1	processed_pseudogene	0	0	0	0	0	0	0
ENSG00000281120	AC006355.2	lncRNA	0	0	0	0	0	0	0
ENSG00000230033	AC006357.1	lncRNA	0	0	0	0	0	0	0
ENSG00000261778	AC006362.1	processed_pseudogene	0	0	0	0	0	0	0
ENSG00000270611	AC006363.1	processed_pseudogene	0	0	0	0	0	0	0
ENSG00000287554	AC006364.1	lncRNA	0.00678235	0.0654381	0.0634274	0.0573637	0.028323	0.0142189	0.0472588
ENSG00000244000	AC006366.1	processed_pseudogene	0	0	0	0	0	0	0
ENSG00000236213	AC006369.1	lncRNA	0.140377	0.0943677	0.0262371	0.0639088	0.139622	0.0585461	0.0424765
ENSG00000236572	AC006369.2	lncRNA	0	0	0	0	0	0	0
ENSG00000223872	AC006372.1	lncRNA	0.0153771	0.00659699	0	0	0.0393263	0	0
ENSG00000233191	AC006372.2	lncRNA	0.00685709	0.0128453	0.00717636	0	0.00832632	0	0
ENSG00000234210	AC006372.3	lncRNA	0.0143674	0	0	0.00781213	0.00832632	0.00651933	0.00721989
ENSG00000280266	AC006372.4	TEC	0	0	0	0	0	0	0
ENSG00000278959	AC006378.1	TEC	0.0135647	0.0278903	0.0258783	0.0181201	0.0210951	0.0206095	0.00721989
ENSG00000271027	AC006380.1	processed_pseudogene	0	0	0	0	0	0	0
ENSG00000274899	AC006386.1	processed_pseudogene	0	0	0	0	0	0	0
ENSG00000279115	AC006386.2	processed_pseudogene	0	0	0	0	0	0	0
ENSG00000251638	AC006390.1	processed_pseudogene	0	0	0	0	0	0	0
ENSG00000286487	AC006398.1	lncRNA	0	0	0	0	0	0	0
ENSG00000248851	AC006427.1	processed_pseudogene	0	0	0	0	0	0	0
ENSG00000286888	AC006427.2	lncRNA	0	0.00659699	0.00686683	0.00781213	0	0.00693433	0.00739332
ENSG00000262456	AC006435.1	lncRNA	0.00751032	0.0123322	0.0133163	0.0274339	0.0220822	0.019558	0.0213306
ENSG00000263345	AC006435.2	lncRNA	0.0629557	0.0363796	0.052215	0.0165787	0.0218218	0.0494623	0.0206232
ENSG00000274758	AC006435.3	lncRNA	0	0	0	0	0	0	0
ENSG00000279872	AC006435.4	TEC	0	0	0	0	0	0	0
ENSG00000280280	AC006435.5	TEC	0	0	0	0	0	0	0
ENSG00000263466	AC006441.1	lncRNA	0	0	0	0	0	0	0
ENSG00000265428	AC006441.2	processed_pseudogene	0	0	0	0	0	0	0
ENSG00000265784	AC006441.3	lncRNA	0.161441	0.0550494	0.0695123	0.138623	0.0567168	0.0559817	0.12961
ENSG00000266588	AC006441.4	lncRNA	0	0.00719943	0	0	0	0.00693433	0
ENSG00000277426	AC006441.5	unprocessed_pseudogene	0	0	0	0	0	0	0
ENSG00000249148	AC006445.1	processed_pseudogene	0	0	0	0	0	0	0
ENSG00000286297	AC006445.2	lncRNA	0	0	0	0	0	0	0
ENSG00000274996	AC006449.1	lncRNA	0	0	0	0	0	0	0
ENSG00000275532	AC006449.2	lncRNA	0.0494808	0.0866495	0.00686683	0.0756287	0.0507363	0.082953	0.0495028
ENSG00000275665	AC006449.3	lncRNA	0.0491991	0.0291802	0.0464202	0.0342017	0.0210546	0.0342383	0.027931
ENSG00000277182	AC006449.5	lncRNA	0.0965915	0.361765	0.242263	0.128458	0.055242	0.214891	0.218452
ENSG00000277969	AC006449.6	lncRNA	0.338581	0.442251	0.519579	0.593488	0.35533	0.658335	0.530802
ENSG00000279119	AC006449.7	TEC	0	0.00835872	0.0136122	0.0244307	0	0	0.0210693
ENSG00000231227	AC006450.1	lncRNA	0	0	0	0	0	0	0
ENSG00000234921	AC006450.2	lncRNA	0	0	0	0	0	0	0
ENSG00000236668	AC006450.3	lncRNA	0	0	0	0	0	0	0
ENSG00000285904	AC006452.1	lncRNA	0	0.0140939	0.00613991	0	0	0.0562856	0.0220065
ENSG00000283132	AC006453.1	unprocessed_pseudogene	0	0	0.0064358	0	0	0	0
ENSG00000283214	AC006453.2	unprocessed_pseudogene	0	0	0	0	0	0	0
ENSG00000283427	AC006453.3	unprocessed_pseudogene	0	0	0	0	0	0	0
ENSG00000283659	AC006453.4	unprocessed_pseudogene	0	0	0	0	0	0	0
ENSG00000226587	AC006455.1	lncRNA	0	0	0	0	0	0	0
ENSG00000227545	AC006455.2	processed_pseudogene	0	0	0	0	0	0	0
ENSG00000227923	AC006455.3	processed_pseudogene	0	0	0	0	0	0	0
ENSG00000229301	AC006455.4	lncRNA	0	0	0	0	0	0	0
ENSG00000230000	AC006455.5	lncRNA	0	0	0	0	0	0	0
ENSG00000232165	AC006455.6	processed_pseudogene	0	0	0	0	0	0	0
ENSG00000236638	AC006455.7	processed_pseudogene	0	0	0	0	0	0	0
ENSG00000244550	AC006455.8	lncRNA	0	0	0	0	0	0	0
ENSG00000230132	AC006457.1	processed_pseudogene	0	0	0	0	0	0	0
ENSG00000227489	AC006458.1	lncRNA	0	0	0	0	0	0	0
ENSG00000286908	AC006459.1	lncRNA	0	0	0	0	0	0	0
ENSG00000228509	AC006460.1	lncRNA	2.28573	14.4652	0.47062	0.336214	2.70735	0.51609	0.278091
ENSG00000284052	AC006460.2	lncRNA	0.782436	2.61829	0.352678	0.79439	0.599489	0.895439	0.612596
ENSG00000225795	AC006463.1	processed_pseudogene	0	0	0	0	0	0	0
ENSG00000232887	AC006466.1	processed_pseudogene	0	0	0	0	0	0	0
ENSG00000286987	AC006478.1	lncRNA	0	0	0	0	0	0	0
ENSG00000287039	AC006478.2	lncRNA	0	0	0	0	0	0	0
ENSG00000228019	AC006480.1	unprocessed_pseudogene	0	0	0	0	0	0	0
ENSG00000273448	AC006480.2	lncRNA	0.206573	0.353207	0.242363	0.11273	0.209452	0.258903	0.181575
ENSG00000228675	AC006482.1	lncRNA	0	0	0.00717636	0	0	0	0
ENSG00000228974	AC006483.1	processed_pseudogene	0	0	0.00613991	0	0	0.00651933	0
ENSG00000272719	AC006483.2	lncRNA	0.00685709	0.019791	0.00717636	0	0	0.00757084	0
ENSG00000223841	AC006484.1	processed_pseudogene	0	0	0	0	0	0	0
ENSG00000268643	AC006486.1	protein_coding	0	0	0	0	0	0	0
ENSG00000279539	AC006486.2	TEC	0.0272789	0.0970731	0.0963412	0	0.0807795	0.0702653	0.0432516
ENSG00000288671	AC006486.3	protein_coding	0	0	0	0	0	0	0
ENSG00000249906	AC006487.1	lncRNA	0	0	0	0	0	0	0
ENSG00000250310	AC006487.2	lncRNA	0.00786676	0	0	0	0.00674774	0.00710946	0
ENSG00000248777	AC006499.1	processed_pseudogene	0	0	0	0	0	0	0
ENSG00000250074	AC006499.2	processed_pseudogene	0	0	0	0	0	0	0
ENSG00000250505	AC006499.3	processed_pseudogene	0	0	0	0	0	0	0
ENSG00000250573	AC006499.4	processed_pseudogene	0	0	0	0	0	0	0
ENSG00000251278	AC006499.5	processed_pseudogene	0	0	0	0	0	0	0
ENSG00000251296	AC006499.6	processed_pseudogene	0	0	0	0	0	0	0
ENSG00000251338	AC006499.7	processed_pseudogene	0	0	0	0	0	0	0
ENSG00000271544	AC006499.8	processed_pseudogene	0	0	0	0	0	0	0
ENSG00000261770	AC006504.1	lncRNA	0.259478	0.202636	0.247546	0.37124	0.285401	0.239786	0.117766
ENSG00000266977	AC006504.2	lncRNA	0	0	0	0	0	0	0
ENSG00000267264	AC006504.3	processed_pseudogene	0.0339967	0.132439	0.157331	0.0591295	0.103669	0.0574945	0.114693
ENSG00000267389	AC006504.4	unprocessed_pseudogene	0	0	0	0	0	0	0
ENSG00000267575	AC006504.5	lncRNA	4.1325	6.53522	6.04448	5.12499	4.44549	5.09111	5.42291
ENSG00000267768	AC006504.6	processed_pseudogene	0	0	0	0	0	0	0
ENSG00000281468	AC006504.7	lncRNA	1.04416	1.10391	1.15845	1.00261	0.871512	0.999255	1.14949
ENSG00000224058	AC006509.1	processed_pseudogene	0	0	0.00686683	0	0	0	0
ENSG00000240739	AC006511.1	unprocessed_pseudogene	0	0	0	0	0	0	0
ENSG00000255581	AC006511.2	processed_pseudogene	0	0.00642263	0	0.00826946	0	0	0
ENSG00000279865	AC006511.3	TEC	0.0861571	0.158473	0.223905	0.0409298	0.0498845	0.194188	0.147642
ENSG00000282080	AC006511.4	lncRNA	0	0	0	0	0	0	0
ENSG00000284697	AC006511.5	lncRNA	0.0549717	0.0547064	0.0446432	0.0321632	0.0522807	0.0862186	0.0551861
ENSG00000288043	AC006511.6	lncRNA	0.00685709	0.0266417	0.00686683	0.0278912	0.00832632	0.00710946	0
ENSG00000239701	AC006512.1	processed_pseudogene	0	0	0.020048	0.00830927	0.00674774	0	0
ENSG00000257078	AC006512.2	processed_pseudogene	0	0	0	0	0	0	0
ENSG00000241828	AC006517.1	processed_pseudogene	0	0	0.00613991	0	0	0	0
ENSG00000287713	AC006517.2	lncRNA	0	0	0.0064358	0.0165389	0.00700809	0.00693433	0.0145253
ENSG00000256651	AC006518.1	unprocessed_pseudogene	0.0361553	0.0299114	0.0132733	0.00981088	0.00729874	0.00651933	0.0129033
ENSG00000256682	AC006518.2	transcribed_processed_pseudogene	0.0201825	0.0501849	0.025806	0.0264294	0.014638	0	0.0274286
ENSG00000287390	AC006525.1	lncRNA	0.135209	0.143573	0	0.0440126	0.111644	0.020803	0.00680534
ENSG00000240579	AC006529.1	processed_pseudogene	0	0	0	0	0	0	0
ENSG00000258587	AC006530.1	processed_pseudogene	0	0.00659699	0	0	0	0	0
ENSG00000261342	AC006538.1	lncRNA	0.0581078	0.202476	0.10457	0.16615	0.0907462	0.252412	0.274761
ENSG00000267001	AC006538.2	protein_coding	0	0	0	0	0	0	0
ENSG00000276097	AC006538.3	lncRNA	0	0	0	0	0	0	0
ENSG00000286460	AC006538.4	lncRNA	0.00685709	0.00719943	0.0064358	0	0	0	0.00609793
ENSG00000240673	AC006539.1	processed_pseudogene	0.00678235	0	0	0	0	0	0
ENSG00000268070	AC006539.2	processed_pseudogene	0	0	0	0	0	0	0
ENSG00000274033	AC006539.3	unprocessed_pseudogene	0	0	0	0	0	0	0
ENSG00000236540	AC006547.1	lncRNA	0.00751032	0.0412074	0.00613991	0.00781213	0.00729874	0.00651933	0
ENSG00000243762	AC006547.2	lncRNA	0.00685709	0.0261286	0.0125757	0.0259323	0.0146785	0.0211996	0.0139373
ENSG00000268292	AC006547.3	lncRNA	0	0.0137964	0.0255395	0.0337444	0.00832632	0.00710946	0.0129033
ENSG00000225480	AC006548.1	processed_pseudogene	0	0	0	0	0	0	0
ENSG00000270226	AC006548.2	processed_pseudogene	0	0	0	0	0	0	0
ENSG00000285045	AC006548.3	unprocessed_pseudogene	0	0	0	0	0	0	0
ENSG00000267150	AC006557.1	lncRNA	0	0	0	0	0	0	0
ENSG00000267324	AC006557.2	processed_pseudogene	0	0	0	0	0.00733923	0	0
ENSG00000267356	AC006557.3	lncRNA	0	0	0	0	0	0	0
ENSG00000267756	AC006557.4	unprocessed_pseudogene	0	0	0	0	0	0	0
ENSG00000270469	AC006557.5	processed_pseudogene	0	0	0	0	0	0	0
ENSG00000279352	AC006557.6	TEC	0	0	0	0	0	0	0
ENSG00000273368	AC006566.1	lncRNA	0.142024	0.160291	0.0993914	0.128498	0.111009	0.0759547	0.123796
ENSG00000286649	AC006566.2	lncRNA	0.0065431	0.672634	0.00613991	0.00826946	0.00729874	0	0.00680534
ENSG00000257105	AC006581.1	lncRNA	0	0	0	0	0	0	0
ENSG00000282022	AC006581.2	lncRNA	0.0329548	0.0212933	0.0270499	0.00830927	0.0153344	0.0211996	0.0141987
ENSG00000261882	AC006600.1	processed_pseudogene	0	0	0	0	0	0	0
ENSG00000279606	AC006600.2	TEC	0	0	0.00609694	0.00826946	0	0.00710946	0
ENSG00000279918	AC006840.1	TEC	0	0	0	0	0	0	0
ENSG00000275314	AC006924.1	unprocessed_pseudogene	0	0	0	0	0	0	0
ENSG00000255977	AC006927.1	processed_pseudogene	0	0.00642263	0	0	0	0	0.00721989
ENSG00000284327	AC006927.2	processed_pseudogene	0	0	0	0	0	0	0
ENSG00000284522	AC006927.3	processed_pseudogene	0	0	0	0	0	0	0
ENSG00000284591	AC006927.4	processed_pseudogene	0	0	0	0	0	0	0
ENSG00000285142	AC006927.5	unprocessed_pseudogene	0	0	0	0	0	0	0
ENSG00000269194	AC006942.1	lncRNA	0.0376537	0.0137964	0.0137337	0.00981088	0.0278023	0.034367	0.00721989
ENSG00000235328	AC006946.1	processed_pseudogene	0	0	0	0	0	0	0
ENSG00000273203	AC006946.2	lncRNA	0.360571	0.454346	0.0382759	0.20423	0.246344	0.091465	0.160012
ENSG00000273442	AC006946.3	lncRNA	0.0509791	0.013194	0	0	0.0156656	0	0.00713198
ENSG00000229330	AC006947.1	lncRNA	0	0.00659699	0.0064358	0	0	0	0.00609793
ENSG00000234457	AC006960.1	processed_pseudogene	0	0.00573519	0	0.0196218	0.00832632	0	0
ENSG00000237400	AC006960.2	lncRNA	0	0.00835872	0	0	0	0	0
ENSG00000260070	AC006960.3	lncRNA	0	0	0	0.00981088	0	0.00757084	0.0133178
ENSG00000279587	AC006963.1	TEC	0	0	0.0575148	0.0346193	0	0.042943	0.0769087
ENSG00000229365	AC006967.1	processed_pseudogene	0	0	0	0	0	0	0
ENSG00000236102	AC006967.2	lncRNA	0	0	0	0	0	0	0
ENSG00000269446	AC006967.3	lncRNA	0.00786676	0	0	0	0.00832632	0	0
ENSG00000233028	AC006970.1	processed_pseudogene	0	0.00835872	0.0121939	0	0	0	0.014264
ENSG00000285670	AC006970.2	lncRNA	0	0	0	0	0	0	0
ENSG00000218586	AC006971.1	processed_pseudogene	0.0297445	0.0262136	0.0265759	0	0.0373521	0.0352434	0.0342339
ENSG00000285666	AC006972.1	lncRNA	0	0	0	0	0	0	0
ENSG00000283504	AC006974.1	lncRNA	0	0	0	0	0	0	0
ENSG00000283648	AC006974.2	lncRNA	0	0	0	0.00981088	0	0	0
ENSG00000235859	AC006978.1	processed_pseudogene	1.77999	1.75558	1.6198	1.99197	1.83162	2.44717	1.84231
ENSG00000281593	AC006978.2	protein_coding	0.0199433	0.00659699	0	0.0196218	0.00832632	0	0.00609793
ENSG00000274445	AC006986.1	processed_pseudogene	0	0	0	0	0	0	0
ENSG00000278478	AC006987.1	processed_pseudogene	0	0	0	0	0	0	0
ENSG00000224518	AC006989.1	processed_pseudogene	0	0	0	0	0	0	0
ENSG00000279317	AC006994.1	lncRNA	0.0301434	0.00659699	0.00609694	0	0.00733923	0.0211996	0.0204498
ENSG00000213542	AC007000.1	processed_pseudogene	0.0920469	0.130571	0.151277	0.108419	0.070939	0.100198	0.17704
ENSG00000225726	AC007000.2	processed_pseudogene	0	0.00659699	0	0	0.00674774	0	0.00609793
ENSG00000259628	AC007000.3	lncRNA	0	0	0	0	0	0	0
ENSG00000267055	AC007001.1	lncRNA	0.00685709	0	0	0	0	0	0.00739332
ENSG00000231183	AC007003.1	lncRNA	0	0	0	0	0	0	0
ENSG00000244239	AC007009.1	lncRNA	0	0	0	0	0	0	0
ENSG00000259963	AC007012.1	processed_pseudogene	0	0	0	0	0	0	0
ENSG00000278975	AC007012.2	TEC	0	0	0	0	0	0	0
ENSG00000262020	AC007014.1	lncRNA	0	0	0.0125327	0	0	0.00710946	0
ENSG00000274038	AC007014.2	lncRNA	0.00685709	0.0278903	0.102632	0.00781213	0.0306991	0.0844659	0.0465177
ENSG00000249930	AC007016.1	processed_pseudogene	0	0	0	0	0	0	0
ENSG00000271185	AC007029.1	lncRNA	0.00678235	0.00659699	0	0.00781213	0	0	0
ENSG00000273320	AC007032.1	lncRNA	0.113222	0.310439	0.32336	0.278578	0.205027	0.349058	0.267761
ENSG00000227017	AC007036.1	lncRNA	0	0	0.00717636	0	0	0	0
ENSG00000230751	AC007036.2	lncRNA	0.0269649	0.0129346	0.00609694	0.0160816	0.00832632	0.0217898	0.0133178
ENSG00000251660	AC007036.3	lncRNA	0	0	0	0	0	0	0
ENSG00000283618	AC007036.4	sRNA	0	0	0	0	0	0	0
ENSG00000286847	AC007036.5	lncRNA	0.116091	0.25078	0.117886	0.0958374	0.090424	0.279724	0.145388
ENSG00000272807	AC007038.1	lncRNA	0.224754	0.229569	0.247915	0.146787	0.127992	0.248123	0.200549
ENSG00000228384	AC007040.1	lncRNA	0.00751032	0.0121578	0.0064358	0	0	0	0.0204498
ENSG00000258881	AC007040.2	protein_coding	0.0697208	0.0385839	0.0510926	0.0238937	0	0.0500525	0.00713198
ENSG00000277764	AC007040.3	misc_RNA	0	0	0	0	0	0	0
ENSG00000237358	AC007064.1	processed_pseudogene	0	0	0	0	0	0	0
ENSG00000237689	AC007064.2	lncRNA	0	0.00835872	0	0	0	0	0
ENSG00000237835	AC007064.3	processed_pseudogene	0	0	0	0	0	0	0
ENSG00000283535	AC007064.4	unprocessed_pseudogene	0	0	0	0	0	0	0
ENSG00000213216	AC007066.1	processed_pseudogene	0	0	0	0.00781213	0	0	0
ENSG00000261094	AC007066.2	lncRNA	2.63041	1.93425	1.60006	0.935757	1.38041	1.3307	1.47138
ENSG00000286718	AC007066.3	lncRNA	0	0	0	0	0	0	0
ENSG00000223838	AC007091.1	lncRNA	0.0133255	0.0260392	0.0891706	0.0181201	0.0424505	0.0213284	0.0886563
ENSG00000285673	AC007092.1	lncRNA	0	0	0	0	0	0	0
ENSG00000231609	AC007098.1	lncRNA	0.0437081	0.0322756	0.0140432	0.0263498	0.0156251	0.0603156	0.0351509
ENSG00000231172	AC007099.1	lncRNA	0	0.0206909	0	0.00826946	0.0153344	0	0
ENSG00000237293	AC007099.2	lncRNA	0	0	0	0	0	0	0
ENSG00000238410	AC007099.3	snoRNA	0	0	0	0	0	0	0
ENSG00000271955	AC007100.1	lncRNA	0	0	0	0	0	0	0
ENSG00000286604	AC007100.2	lncRNA	0	0	0	0	0	0	0
ENSG00000251410	AC007106.1	lncRNA	0.00751032	0.00659699	0	0	0	0	0
ENSG00000287389	AC007106.2	lncRNA	0	0	0	0	0	0	0
ENSG00000263004	AC007114.1	lncRNA	0.237122	0.697933	0.395201	0.52667	0.428476	0.782519	0.649872
ENSG00000263089	AC007114.2	lncRNA	0	0	0	0	0	0	0
ENSG00000258148	AC007115.1	processed_pseudogene	0	0	0	0	0	0	0
ENSG00000250497	AC007126.1	lncRNA	0	0	0.0206005	0	0	0	0
ENSG00000229970	AC007128.1	lncRNA	0	0	0	0	0	0	0
ENSG00000272328	AC007128.2	lncRNA	0	0	0	0	0	0	0
ENSG00000286478	AC007130.1	lncRNA	0	0	0.00609694	0.00826946	0	0	0
ENSG00000285611	AC007132.1	lncRNA	0	0	0	0	0	0	0
ENSG00000267180	AC007136.1	transcribed_processed_pseudogene	0	0	0	0	0	0	0
ENSG00000262516	AC007151.1	processed_pseudogene	0	0	0	0	0	0	0
ENSG00000261146	AC007159.1	lncRNA	0	0	0	0	0	0	0
ENSG00000176043	AC007160.1	processed_pseudogene	0.00678235	0	0	0	0	0	0
ENSG00000234718	AC007161.1	transcribed_processed_pseudogene	0	0	0	0.00981088	0	0.0146803	0.014264
ENSG00000270314	AC007161.2	processed_pseudogene	0	0	0	0	0	0.00693433	0
ENSG00000283549	AC007161.3	lncRNA	0	0	0	0	0	0	0
ENSG00000231815	AC007179.1	lncRNA	0	0	0	0	0	0	0
ENSG00000233891	AC007179.2	lncRNA	0	0	0	0	0	0	0
ENSG00000270447	AC007179.3	processed_pseudogene	0	0	0	0	0	0	0
ENSG00000224721	AC007182.1	lncRNA	0	0	0	0	0	0	0
ENSG00000242951	AC007182.2	processed_pseudogene	0.0133255	0.00573519	0.00686683	0.0160816	0.0202432	0.0348284	0
ENSG00000280494	AC007182.3	miRNA	0	0	0	0	0	0	0
ENSG00000279407	AC007191.1	TEC	0.825336	0.686994	0.418766	0.521254	0.734865	0.590528	0.457032
ENSG00000268173	AC007192.1	protein_coding	0	0	0	0	0	0	0
ENSG00000269145	AC007192.2	lncRNA	0	0.013194	0	0.00826946	0.00832632	0.00710946	0.00721989
ENSG00000268810	AC007193.1	lncRNA	0.00751032	0.0137964	0	0	0	0.0142189	0.00609793
ENSG00000269124	AC007193.2	lncRNA	0	0	0	0	0	0	0
ENSG00000269151	AC007193.3	lncRNA	0	0	0.00717636	0.00826946	0	0.00757084	0.0216573
ENSG00000273791	AC007204.1	unprocessed_pseudogene	0	0	0	0	0	0	0
ENSG00000274800	AC007204.2	unprocessed_pseudogene	0	0	0	0	0	0	0
ENSG00000242444	AC007207.1	transcribed_processed_pseudogene	0	0	0	0	0	0	0
ENSG00000242329	AC007215.1	processed_pseudogene	0	0	0	0	0	0	0
ENSG00000260488	AC007216.1	lncRNA	0.0664734	0.271507	0.00717636	0.0651758	0.0134955	0.0266675	0.032907
ENSG00000261216	AC007216.2	lncRNA	0	0.00659699	0	0	0	0	0
ENSG00000261560	AC007216.3	lncRNA	0.208664	0.305615	0.363412	0.181407	0.276715	0.179739	0.168082
ENSG00000263307	AC007216.4	lncRNA	0.0157335	0.019791	0.0339168	0.00981088	0	0.0346533	0.0280165
ENSG00000277458	AC007216.5	unprocessed_pseudogene	0.00786676	0	0.00609694	0	0.00733923	0.0136288	0.00721989
ENSG00000260362	AC007218.1	lncRNA	0	0	0	0	0	0	0
ENSG00000283221	AC007218.2	lncRNA	0	0	0	0	0	0	0
ENSG00000287830	AC007218.3	lncRNA	0	0	0	0	0	0	0
ENSG00000263033	AC007220.1	lncRNA	0.0225906	0.00659699	0.0394612	0	0.014638	0.020803	0.0338555
ENSG00000287121	AC007220.2	lncRNA	0	0	0	0	0	0	0
ENSG00000283003	AC007221.1	lncRNA	0	0	0	0	0	0	0
ENSG00000283584	AC007222.1	snoRNA	0	0	0	0	0	0	0
ENSG00000287340	AC007222.2	lncRNA	0	0	0	0	0	0	0
ENSG00000260835	AC007223.1	lncRNA	0	0	0	0	0	0	0
ENSG00000260764	AC007224.1	processed_pseudogene	0	0	0	0	0	0	0
ENSG00000279357	AC007224.2	TEC	0.0278101	0.0155582	0.0194562	0.0156243	0.00729874	0.0209781	0.0141987
ENSG00000260782	AC007225.1	processed_pseudogene	0.0942308	0.109782	0.142209	0.141864	0.0604112	0.0691491	0.0686774
ENSG00000261725	AC007225.2	processed_pseudogene	0	0	0	0	0	0	0
ENSG00000226230	AC007237.1	processed_pseudogene	0	0	0	0	0	0	0
ENSG00000231043	AC007238.1	processed_pseudogene	0.0284208	0.0909042	0.026323	0.0264294	0.04982	0.127345	0.0697767
ENSG00000206647	AC007240.1	snoRNA	0	0	0	0	0	0	0
ENSG00000206898	AC007240.2	snoRNA	0	0	0.00613991	0	0.00729874	0.0140902	0
ENSG00000285872	AC007240.3	lncRNA	0.123262	0.241211	0.140955	0.126787	0.201541	0.244232	0.200258
ENSG00000278391	AC007241.1	misc_RNA	0	0	0	0	0	0	0
ENSG00000282909	AC007241.2	transcribed_unprocessed_pseudogene	0	0	0	0	0	0	0
ENSG00000273063	AC007250.1	lncRNA	0	0.00659699	0.00717636	0	0	0	0
ENSG00000235653	AC007253.1	processed_pseudogene	0	0	0	0	0	0	0
ENSG00000223813	AC007255.1	lncRNA	0.608083	0.291074	0.027626	0.245968	0.371272	0.535927	0.104295
ENSG00000271656	AC007262.1	processed_pseudogene	0	0	0	0	0	0	0
ENSG00000284959	AC007262.2	lncRNA	0.0351456	0.0803631	0.0596306	0.11065	0.0424403	0.0563503	0.0327335
ENSG00000287184	AC007269.1	lncRNA	0	0	0	0	0	0	0
ENSG00000287771	AC007271.1	lncRNA	0.0776795	0.0422892	0.0394182	0.017623	0.0219367	0.0629344	0.036185
ENSG00000232719	AC007272.1	lncRNA	0.00685709	0	0	0	0	0	0
ENSG00000223422	AC007274.1	unprocessed_pseudogene	0	0	0	0	0	0	0
ENSG00000236690	AC007274.2	unprocessed_pseudogene	0	0	0	0	0	0	0
ENSG00000275280	AC007274.3	processed_pseudogene	0	0	0	0	0	0	0
ENSG00000278854	AC007275.1	processed_pseudogene	0	0	0	0	0	0	0
ENSG00000213981	AC007277.1	lncRNA	0	0.00659699	0.00717636	0.00781213	0	0.00710946	0.00721989
ENSG00000275414	AC007277.2	misc_RNA	0	0	0	0	0	0	0
ENSG00000234389	AC007278.1	lncRNA	0	0.00719943	0.0064358	0	0	0	0
ENSG00000236525	AC007278.2	lncRNA	0	0	0	0	0	0	0
ENSG00000287133	AC007279.1	lncRNA	0.0414323	0.131174	0.089106	0.074714	0.0517942	0.117274	0.0839754
ENSG00000234431	AC007283.1	lncRNA	0	0	0	0	0	0	0
ENSG00000231519	AC007285.1	lncRNA	0	0	0	0	0	0	0
ENSG00000267980	AC007292.1	lncRNA	0.0632697	0.08053	0.117059	0.102565	0.0783187	0.057273	0.0465177
ENSG00000269318	AC007292.2	lncRNA	0.0625993	0.0773234	0.0650007	0.0672796	0.0596541	0.04938	0.0660866
ENSG00000269807	AC007292.3	lncRNA	0	0	0.0137337	0	0.014087	0.0209781	0.00739332
ENSG00000257715	AC007298.1	lncRNA	0.00685709	0	0.0262371	0.00781213	0.00674774	0.00710946	0.00609793
ENSG00000257878	AC007298.2	lncRNA	0.0144099	0.0259542	0.0125757	0.0238937	0.0140465	0.0151417	0.027548
ENSG00000272600	AC007308.1	lncRNA	0	0.00573519	0.00609694	0	0.00674774	0.00757084	0.00713198
ENSG00000224946	AC007312.1	processed_pseudogene	0	0	0	0	0	0	0
ENSG00000234818	AC007314.1	lncRNA	0.0447651	0.0149557	0.045897	0.0414667	0.0280627	0.0484108	0
ENSG00000285898	AC007317.1	lncRNA	0	0	0.00613991	0	0	0	0
ENSG00000287468	AC007317.2	lncRNA	0.00685709	0	0.00717636	0	0	0.00693433	0
ENSG00000273763	AC007318.1	transcribed_processed_pseudogene	0.252526	0.268956	0.264109	0.145076	0.19929	0.234523	0.170716
ENSG00000224063	AC007319.1	lncRNA	0.0362128	0.0716101	0.384385	0.23731	0.172655	0.345934	0.456963
ENSG00000227444	AC007322.1	unprocessed_pseudogene	0	0	0	0	0	0	0
ENSG00000229725	AC007322.2	unprocessed_pseudogene	0	0	0	0	0	0	0
ENSG00000237968	AC007322.3	unprocessed_pseudogene	0	0	0	0	0	0	0
ENSG00000251618	AC007322.4	unprocessed_pseudogene	0	0	0	0	0	0	0
ENSG00000276017	AC007325.1	protein_coding	0	0	0	0	0	0	0
ENSG00000277196	AC007325.2	protein_coding	0	0	0.00686683	0	0	0	0
ENSG00000278573	AC007325.3	pseudogene	0	0	0	0	0	0	0
ENSG00000278817	AC007325.4	protein_coding	0.150614	0.0193573	0.0540569	0.0263498	0.122453	0.027719	0.00721989
ENSG00000271275	AC007326.1	processed_pseudogene	0	0.00659699	0	0.00830927	0	0	0
ENSG00000280418	AC007326.2	lncRNA	0	0	0	0	0	0	0
ENSG00000283583	AC007326.3	unprocessed_pseudogene	0	0	0	0	0	0	0
ENSG00000283809	AC007326.4	protein_coding	0	0	0	0	0	0	0
ENSG00000284294	AC007326.5	lncRNA	0	0	0	0	0	0	0
ENSG00000228770	AC007327.1	processed_pseudogene	0	0	0	0	0	0	0
ENSG00000229679	AC007327.2	lncRNA	0	0	0	0	0	0	0
ENSG00000260478	AC007333.1	lncRNA	0	0	0	0	0	0	0
ENSG00000260975	AC007333.2	lncRNA	0	0	0	0	0	0	0
ENSG00000261997	AC007336.1	lncRNA	0.612504	0.439757	0.344624	0.376692	0.532996	0.379885	0.244807
ENSG00000274508	AC007336.2	lncRNA	0	0	0	0	0	0	0
ENSG00000279030	AC007336.3	TEC	0.237575	0.104403	0.173046	0.0832163	0.187996	0.265397	0.128783
ENSG00000259926	AC007342.1	lncRNA	0	0.00659699	0	0	0.0166526	0.00710946	0.0218331
ENSG00000259962	AC007342.2	unprocessed_pseudogene	0	0	0	0	0	0	0
ENSG00000260078	AC007342.3	transcribed_unprocessed_pseudogene	0	0	0	0	0	0	0.00609793
ENSG00000261804	AC007342.4	lncRNA	0	0	0.00609694	0	0	0	0
ENSG00000262714	AC007342.5	lncRNA	0.00685709	0	0	0	0	0.00710946	0
ENSG00000279344	AC007342.6	TEC	0.0283633	0.033413	0.0319459	0.0513276	0.0529367	0.0434044	0.0250991
ENSG00000279722	AC007342.7	TEC	0.5561	0.383192	0.395018	0.637102	0.771623	0.629183	0.473984
ENSG00000279741	AC007342.8	TEC	0	0	0	0	0	0	0
ENSG00000280027	AC007342.9	TEC	0	0	0.00613991	0	0	0	0
ENSG00000286845	AC007343.1	lncRNA	0	0	0	0	0	0	0
ENSG00000260850	AC007344.1	lncRNA	0	0.0155582	0	0.0196218	0	0	0.0139373
ENSG00000260258	AC007346.1	transcribed_processed_pseudogene	0	0	0	0	0	0	0
ENSG00000260939	AC007346.2	processed_pseudogene	0	0	0	0	0	0	0
ENSG00000261049	AC007347.1	lncRNA	0	0	0	0	0	0	0
ENSG00000280454	AC007347.2	pseudogene	0	0	0	0	0	0	0
ENSG00000229424	AC007349.1	lncRNA	0	0	0	0	0	0	0
ENSG00000230831	AC007349.2	lncRNA	0	0	0	0	0	0	0
ENSG00000235728	AC007349.3	lncRNA	0	0	0	0	0	0	0
ENSG00000272984	AC007349.4	lncRNA	0	0	0	0	0	0	0
ENSG00000286300	AC007350.1	lncRNA	0	0	0	0	0	0	0
ENSG00000273570	AC007351.1	misc_RNA	0	0	0	0	0	0	0
ENSG00000273942	AC007351.2	misc_RNA	0	0	0	0	0	0	0
ENSG00000274230	AC007351.3	misc_RNA	0	0	0	0	0	0	0
ENSG00000275231	AC007351.4	misc_RNA	0	0	0	0	0	0	0
ENSG00000236951	AC007359.1	lncRNA	0	0	0	0	0	0	0
ENSG00000225216	AC007362.1	lncRNA	0.0065431	0.0123322	0.0064358	0.00830927	0	0.00693433	0
ENSG00000270677	AC007363.1	processed_pseudogene	0.00751032	0	0	0	0	0	0
ENSG00000226756	AC007365.1	lncRNA	0.0339967	0.123423	0.0064358	0.0664445	0	0.0500988	0.0415957
ENSG00000255595	AC007368.1	lncRNA	0	0.0114704	0	0	0	0.0573371	0.028465
ENSG00000250098	AC007370.1	lncRNA	0	0	0.00686683	0	0	0	0
ENSG00000250371	AC007370.2	lncRNA	0	0.00659699	0.00613991	0	0	0	0.00739332
ENSG00000201384	AC007375.1	snoRNA	0	0	0	0	0	0	0
ENSG00000259164	AC007375.2	protein_coding	0	0	0	0	0	0	0
ENSG00000269883	AC007375.3	lncRNA	0	0	0	0	0	0	0
ENSG00000258566	AC007376.1	processed_pseudogene	0	0	0	0	0	0	0
ENSG00000258569	AC007376.2	lncRNA	0.00678235	0.00573519	0.00686683	0	0	0	0
ENSG00000273090	AC007378.1	lncRNA	0.0782307	0.0790057	0.0392008	0.0331177	0.0134955	0.0357048	0.0268091
ENSG00000287640	AC007381.1	lncRNA	0	0	0	0	0	0	0
ENSG00000279519	AC007382.1	TEC	0	0	0	0	0	0	0
ENSG00000227946	AC007383.1	lncRNA	2.36872	3.17719	3.20558	2.40091	2.0127	3.19329	3.69417
ENSG00000231955	AC007383.2	lncRNA	0.00786676	0.0213783	0	0.00781213	0.00733923	0.00757084	0.0134912
ENSG00000277502	AC007383.3	misc_RNA	0	0	0	0	0	0	0
ENSG00000237513	AC007384.1	lncRNA	0.00678235	0	0	0	0.00832632	0	0.0121959
ENSG00000286739	AC007387.1	lncRNA	0.00786676	0.00573519	0.00686683	0.00981088	0	0	0.0206232
ENSG00000287687	AC007387.2	lncRNA	0.0753038	0.034313	0	0.0156243	0.0291205	0.0145052	0.0339073
ENSG00000204929	AC007389.1	lncRNA	0.256966	0.284969	0.291959	0.157737	0.149413	0.403002	0.188594
ENSG00000235725	AC007389.2	lncRNA	0.00751032	0	0	0	0.00729874	0	0
ENSG00000281920	AC007389.3	lncRNA	0.124114	0.144701	0.117412	0.0424712	0.0754954	0.0558529	0.068621
ENSG00000272054	AC007390.1	lncRNA	0.661085	0.652891	0.856367	0.764113	0.47233	0.69027	0.679685
ENSG00000232028	AC007391.1	lncRNA	0	0.0221551	0	0.0429683	0	0	0.0139373
ENSG00000285925	AC007391.2	lncRNA	0.140765	0.0552164	0.0451564	0.0571808	0.0860129	0.0559817	0.0726265
ENSG00000287316	AC007391.3	lncRNA	0.00786676	0.00835872	0	0.0248084	0.0145975	0.0130387	0.0133178
ENSG00000231918	AC007402.1	lncRNA	0	0.00719943	0	0.00830927	0	0	0
ENSG00000287867	AC007402.2	lncRNA	0	0	0	0	0	0	0
ENSG00000223859	AC007403.1	lncRNA	0	0	0	0	0	0.0138687	0
ENSG00000234350	AC007405.1	lncRNA	0.0945448	0.14696	0.0510926	0.0719834	0.124944	0.0637276	0.0902783
ENSG00000235934	AC007405.2	lncRNA	0.176703	0.0221551	0.0064358	0.0249278	0.179835	0.00757084	0.00713198
ENSG00000239467	AC007405.3	lncRNA	0.952906	1.08545	0.18271	0.85826	1.759	0.378868	0.393002
ENSG00000286611	AC007405.4	lncRNA	0.0065431	0.0281497	0	0	0	0	0
ENSG00000255671	AC007406.1	lncRNA	0	0	0	0	0	0	0
ENSG00000255746	AC007406.2	lncRNA	0	0	0	0	0	0	0
ENSG00000256540	AC007406.3	lncRNA	0.00786676	0.0205165	0.00686683	0.00830927	0	0	0
ENSG00000261799	AC007406.4	lncRNA	3.51809	4.01277	4.10892	4.05274	3.56525	4.41398	4.46359
ENSG00000235495	AC007422.1	lncRNA	0	0	0.0255531	0	0	0.00757084	0.0139373
ENSG00000271239	AC007423.1	lncRNA	0	0	0	0.00981088	0	0.0287241	0.00721989
ENSG00000263499	AC007431.1	lncRNA	0	0	0	0	0	0	0
ENSG00000266100	AC007431.2	lncRNA	0	0	0	0	0	0	0
ENSG00000280028	AC007431.3	TEC	0	0	0	0	0	0	0
ENSG00000286387	AC007432.1	lncRNA	0	0.019791	0	0	0	0	0
ENSG00000277948	AC007435.1	misc_RNA	0.0267256	0.0573899	0.0438241	0.0312485	0.0376769	0.0276726	0.0271019
ENSG00000207410	AC007448.1	snoRNA	0	0	0	0	0	0	0
ENSG00000264093	AC007448.2	processed_pseudogene	0	0	0	0	0	0	0
ENSG00000264421	AC007448.3	lncRNA	0	0	0	0	0	0	0
ENSG00000266473	AC007448.4	lncRNA	0.00786676	0	0.0064358	0	0	0	0.0133178
ENSG00000285877	AC007448.5	lncRNA	0.394705	0.53113	0.183351	0.171323	0.297425	0.137994	0.246984
ENSG00000256237	AC007450.1	lncRNA	0.00786676	0	0	0	0	0	0
ENSG00000274551	AC007450.2	unprocessed_pseudogene	0	0	0	0	0	0	0
ENSG00000277705	AC007450.3	processed_pseudogene	0	0	0	0	0	0	0
ENSG00000278654	AC007450.4	processed_pseudogene	0.0290913	0.0136221	0	0.0165389	0.0210243	0.00651933	0.0143519
ENSG00000256708	AC007458.1	processed_pseudogene	0	0	0	0	0	0	0
ENSG00000288605	AC007461.1	lncRNA	0	0	0	0	0	0.00693433	0.00609793
ENSG00000226506	AC007463.1	lncRNA	0	0.00719943	0	0	0	0	0
ENSG00000286857	AC007463.2	lncRNA	0	0	0	0	0	0	0
ENSG00000287641	AC007483.1	lncRNA	0	0	0	0	0	0	0
ENSG00000275710	AC007485.1	lncRNA	0	0.0269392	0.025849	0.0679859	0.00733923	0.0278477	0.042641
ENSG00000279059	AC007485.2	TEC	3.06742	3.18513	3.57325	2.31726	2.68104	3.83997	2.97697
ENSG00000279427	AC007490.1	TEC	0	0	0	0	0	0	0
ENSG00000283258	AC007491.1	lncRNA	0	0	0	0	0	0	0
ENSG00000260573	AC007493.1	lncRNA	0	0	0	0	0	0.00693433	0
ENSG00000261393	AC007493.2	lncRNA	0.00751032	0	0.0137337	0	0	0.00710946	0.0147866
ENSG00000260012	AC007494.1	processed_pseudogene	0	0	0	0	0	0	0
ENSG00000260744	AC007494.2	lncRNA	0	0	0	0	0	0	0
ENSG00000279509	AC007494.3	TEC	0	0	0	0	0	0	0
ENSG00000260041	AC007495.1	lncRNA	0	0	0	0	0	0	0
ENSG00000260194	AC007496.1	lncRNA	0	0	0	0	0	0	0
ENSG00000261630	AC007496.2	lncRNA	0	0	0	0	0	0	0
ENSG00000280392	AC007496.3	TEC	0.0133255	0.00659699	0.0122368	0	0	0.0136288	0.00680534
ENSG00000275191	AC007497.1	lncRNA	0.113354	0.0546552	0.147046	0.0581353	0.151166	0.0771349	0.0766047
ENSG00000287909	AC007497.2	lncRNA	0	0	0	0	0	0	0
ENSG00000288659	AC007511.1	lncRNA	0	0.00719943	0	0	0.00832632	0	0
ENSG00000258272	AC007513.1	lncRNA	0	0	0	0	0.00674774	0	0
ENSG00000256306	AC007527.1	lncRNA	0	0.00659699	0.00717636	0	0.0219367	0.0211533	0.00739332
ENSG00000277935	AC007527.2	lncRNA	0	0	0	0	0	0.00693433	0
ENSG00000286303	AC007528.1	lncRNA	0.0354424	0.085666	0.0586434	0.0839777	0.0661754	0.0784079	0.10264
ENSG00000255871	AC007529.1	lncRNA	0	0	0	0	0	0	0
ENSG00000283240	AC007529.2	lncRNA	0.122726	0.269535	0.2308	0.173425	0.0572576	0.292322	0.367808
ENSG00000261369	AC007533.1	lncRNA	0	0	0	0	0	0	0
ENSG00000287928	AC007535.1	lncRNA	0.0157335	0.0378583	0.0191467	0.0263896	0	0.0487435	0.0208846
ENSG00000255356	AC007536.1	processed_pseudogene	0	0	0	0	0	0	0
ENSG00000242405	AC007537.1	processed_pseudogene	0	0.00642263	0	0.00781213	0	0.0130387	0
ENSG00000257579	AC007540.1	lncRNA	0	0	0	0	0	0	0
ENSG00000260329	AC007541.1	lncRNA	0.957261	0.988544	1.07021	0.967747	0.71482	0.76543	0.828975
ENSG00000277595	AC007546.1	lncRNA	0.165721	0.403386	0.299759	0.374363	0.244516	0.242842	0.392556
ENSG00000279360	AC007546.2	TEC	0	0.0167174	0.0122368	0	0	0	0
ENSG00000286220	AC007546.3	transcribed_unprocessed_pseudogene	0.00678235	0.00719943	0.0194425	0.00981088	0	0.00710946	0.0420215
ENSG00000213155	AC007547.1	processed_pseudogene	0	0	0	0	0	0	0
ENSG00000239805	AC007547.2	processed_pseudogene	0	0	0	0	0	0	0
ENSG00000232736	AC007551.1	processed_pseudogene	0.00685709	0	0	0	0	0	0.00680534
ENSG00000274328	AC007551.2	processed_pseudogene	0	0	0	0	0	0	0
ENSG00000256450	AC007552.1	processed_pseudogene	0	0.00719943	0.0064358	0	0.00832632	0	0.0134912
ENSG00000256564	AC007552.2	lncRNA	0.0548567	0.064462	0.0252436	0.00981088	0.0145975	0.0287241	0.0660528
ENSG00000235321	AC007556.1	lncRNA	0	0	0	0	0	0	0
ENSG00000227021	AC007557.1	lncRNA	0	0	0	0	0	0	0
ENSG00000231597	AC007557.2	lncRNA	0	0	0	0	0	0	0
ENSG00000236295	AC007557.3	lncRNA	0	0	0	0	0	0	0
ENSG00000237479	AC007557.4	lncRNA	0	0	0	0	0	0	0
ENSG00000235993	AC007559.1	processed_pseudogene	0	0	0	0	0	0	0
ENSG00000238165	AC007560.1	processed_pseudogene	0.0065431	0	0	0	0	0	0.0210693
ENSG00000235583	AC007562.1	unprocessed_pseudogene	0.0146491	0.00573519	0	0	0	0.00757084	0.00680534
ENSG00000229352	AC007563.1	lncRNA	0.029388	0	0.0129638	0	0.03694	0.00693433	0.00609793
ENSG00000236886	AC007563.2	lncRNA	0.0636665	0.07273	0.368981	0.0824863	0.142472	0.128876	0.59836
ENSG00000286601	AC007563.3	lncRNA	0	0	0	0	0	0	0
ENSG00000244055	AC007566.1	lncRNA	2.76173	7.32908	3.79663	3.22638	2.10202	3.37893	3.72475
ENSG00000270453	AC007566.2	processed_pseudogene	0	0	0	0	0	0	0
ENSG00000224136	AC007568.1	processed_pseudogene	0	0	0	0	0	0	0
ENSG00000257221	AC007569.1	lncRNA	0	0.00642263	0.0212196	0.00981088	0	0	0
ENSG00000255655	AC007570.1	lncRNA	0.17961	0.1345	0.105445	0.2024	0.232021	0.105952	0.164542
ENSG00000263279	AC007595.1	lncRNA	0	0	0	0	0	0	0
ENSG00000260723	AC007598.1	lncRNA	0	0	0	0	0.00700809	0.00710946	0
ENSG00000261394	AC007598.2	lncRNA	0	0	0	0	0	0	0
ENSG00000278979	AC007598.3	TEC	0	0	0	0	0.00674774	0	0
ENSG00000259866	AC007599.1	processed_pseudogene	0	0	0	0	0	0	0
ENSG00000262038	AC007599.2	lncRNA	0	0	0	0	0	0	0
ENSG00000175604	AC007601.1	lncRNA	0	0	0	0	0	0	0
ENSG00000261293	AC007601.2	lncRNA	0	0	0	0	0	0	0
ENSG00000261751	AC007603.1	lncRNA	0	0	0	0	0	0	0
ENSG00000279842	AC007603.2	TEC	0	0	0	0	0	0	0
ENSG00000205414	AC007608.1	lncRNA	0	0	0.00609694	0	0	0.00693433	0.00721989
ENSG00000260029	AC007608.2	lncRNA	0	0	0	0	0	0	0
ENSG00000260249	AC007608.3	lncRNA	0.00786676	0	0	0	0	0.00710946	0
ENSG00000278909	AC007608.4	TEC	0	0	0	0	0	0	0
ENSG00000259843	AC007610.1	lncRNA	0	0.0137964	0.0129638	0.0180803	0	0.0201481	0.0147866
ENSG00000260381	AC007610.2	lncRNA	0	0	0.00609694	0	0.00733923	0.0151417	0
ENSG00000261835	AC007610.3	unprocessed_pseudogene	0	0	0	0	0	0	0
ENSG00000279356	AC007610.4	TEC	0.296982	0.279739	0.272854	0.196404	0.208238	0.250799	0.201838
ENSG00000287444	AC007610.5	lncRNA	0.00685709	0.0123322	0	0.0161214	0	0	0.00609793
ENSG00000260086	AC007611.1	lncRNA	1.47494	1.19217	0.597478	1.58756	1.09126	1.44906	1.56733
ENSG00000262420	AC007613.1	lncRNA	0.199475	0.268952	0.203015	0.239909	0.1328	0.333677	0.249795
ENSG00000279249	AC007614.1	lncRNA	0	0	0	0	0	0	0
ENSG00000280189	AC007614.2	TEC	0	0	0	0	0	0	0
ENSG00000203648	AC007618.1	processed_pseudogene	0	0	0	0	0	0	0.00739332
ENSG00000255670	AC007619.1	lncRNA	0.0435011	0.0659174	0.0191467	0.0420139	0.0281739	0.0489369	0.0340605
ENSG00000271370	AC007619.2	processed_pseudogene	0	0	0	0	0	0	0
ENSG00000239255	AC007620.1	processed_pseudogene	0	0	0	0	0	0	0
ENSG00000242539	AC007620.2	lncRNA	0.145317	0.0999723	0.0655532	0.114962	0.135782	0.0835902	0.0958108
ENSG00000272699	AC007620.3	lncRNA	0.00685709	0.0989548	0.00717636	0.00826946	0	0.028134	0.00713198
ENSG00000270857	AC007621.1	processed_pseudogene	0	0	0	0	0	0	0
ENSG00000240441	AC007622.1	processed_pseudogene	0.0134002	0.0253518	0.0269284	0.0429683	0.0229643	0.0205631	0.0429024
ENSG00000258136	AC007622.2	lncRNA	0.00685709	0.0196166	0.00613991	0.0357033	0.0229643	0.00651933	0
ENSG00000264131	AC007631.1	lncRNA	0	0	0	0	0	0	0
ENSG00000256139	AC007637.1	lncRNA	0.154119	0.111704	0.149516	0.155434	0.110204	0.208131	0.187472
ENSG00000262079	AC007638.1	lncRNA	0	0	0.00717636	0	0	0	0
ENSG00000263096	AC007638.2	lncRNA	0	0	0.0064358	0	0	0	0.0206232
ENSG00000263680	AC007639.1	lncRNA	0	0.00835872	0.00613991	0	0	0	0
ENSG00000286678	AC007649.1	lncRNA	0	0	0	0	0	0	0
ENSG00000235464	AC007652.1	lncRNA	0	0	0	0	0	0	0
ENSG00000286526	AC007652.2	lncRNA	0	0	0	0	0	0	0
ENSG00000287651	AC007652.3	lncRNA	0	0	0	0	0	0	0
ENSG00000256339	AC007655.1	lncRNA	0	0	0.00717636	0	0	0.00651933	0
ENSG00000286107	AC007655.2	lncRNA	0.0583895	0.033328	0.0398922	0.0238937	0	0.0145052	0.0542691
ENSG00000257470	AC007656.1	lncRNA	0	0	0	0	0	0	0
ENSG00000258131	AC007656.2	lncRNA	0	0	0	0	0	0	0
ENSG00000279190	AC007656.3	TEC	0	0	0	0	0	0	0
ENSG00000286434	AC007656.4	lncRNA	0	0	0	0	0	0	0
ENSG00000161132	AC007663.1	unprocessed_pseudogene	0	0	0	0	0	0	0
ENSG00000249923	AC007663.2	lncRNA	0.0273536	0	0.0988426	0	0	0	0
ENSG00000273139	AC007663.3	lncRNA	0.0359161	0.0405275	0.0515922	0.0239335	0	0.0270824	0.0204498
ENSG00000273343	AC007663.4	lncRNA	0.25874	0.605847	0.703965	0.305896	0.324325	0.53932	0.352211
ENSG00000236754	AC007666.1	lncRNA	0.00685709	0.0467814	0.0197384	0	0	0.0142189	0.0200352
ENSG00000286195	AC007666.2	lncRNA	0	0	0	0	0	0	0
ENSG00000274624	AC007671.1	lncRNA	0	0.0227576	0	0.00830927	0.0143473	0.0279125	0.0144398
ENSG00000267311	AC007673.1	lncRNA	0	0.0128453	0	0	0	0.0270824	0
ENSG00000225610	AC007679.1	lncRNA	0	0	0	0.00981088	0	0	0
ENSG00000270571	AC007681.1	lncRNA	0.0785871	0.130669	0.145667	0.0745946	0.102926	0.0983529	0.101909
ENSG00000286412	AC007682.1	lncRNA	0	0	0	0	0	0	0
ENSG00000224415	AC007683.1	processed_pseudogene	0.00678235	0.0284928	0.0193996	0.00826946	0.0223728	0.0207382	0.028724
ENSG00000279482	AC007683.2	TEC	0	0	0	0	0	0	0
ENSG00000252473	AC007684.1	snoRNA	0.165075	0.161259	0.154529	0.0770905	0.132168	0.185587	0.161688
ENSG00000273035	AC007684.2	lncRNA	0.0570981	0.136358	0.171208	0.105141	0.0370513	0.09105	0.0571663
ENSG00000243225	AC007686.1	processed_pseudogene	0.0624176	0.0321132	0	0.0165787	0.0296715	0.0146803	0.0136107
ENSG00000258473	AC007686.2	lncRNA	0	0	0.00609694	0	0	0	0
ENSG00000273729	AC007686.3	lncRNA	0.717705	0.787513	0.729936	0.56437	0.561225	0.779182	0.688763
ENSG00000285966	AC007686.4	lncRNA	0.037165	0.060301	0.0618817	0.136035	0.0143473	0.0920727	0.0560444
ENSG00000287004	AC007686.5	lncRNA	0.00786676	0	0	0	0	0	0.00609793
ENSG00000288698	AC007687.1	protein_coding	0.0212245	0	0.0277769	0.0248482	0.014638	0.0140438	0.0121959
ENSG00000221611	AC007688.1	snoRNA	0	0	0	0	0	0.00757084	0
ENSG00000241352	AC007688.2	processed_pseudogene	0.0134002	0.020134	0.0133163	0.00830927	0.00674774	0.0210245	0.0276899
ENSG00000256011	AC007688.3	lncRNA	0	0	0	0	0	0	0
ENSG00000233565	AC007690.1	processed_pseudogene	0	0	0	0	0	0	0
ENSG00000287957	AC007695.1	lncRNA	0.0136394	0.050878	0.0258783	0.0243909	0.0137558	0.0484108	0.0331998
ENSG00000278256	AC007718.1	unprocessed_pseudogene	0	0	0	0	0	0	0
ENSG00000260616	AC007728.1	lncRNA	0	0	0	0	0	0	0
ENSG00000261644	AC007728.2	lncRNA	0.593719	0.79276	0.738376	0.688698	1.01856	1.25965	1.16334
ENSG00000270120	AC007728.3	lncRNA	0	0	0	0.00981088	0	0	0
ENSG00000215493	AC007731.1	processed_pseudogene	0.0133255	0.0137964	0	0.00830927	0	0	0.00713198
ENSG00000235578	AC007731.2	lncRNA	0	0.0155582	0.128514	0.0331575	0.00729874	0.0140438	0.0987614
ENSG00000236003	AC007731.3	lncRNA	0	0	0	0	0	0	0
ENSG00000277971	AC007731.4	protein_coding	0	0	0	0	0	0	0
ENSG00000287446	AC007731.5	lncRNA	0	0.0147814	0.0774768	0.0165389	0	0.0421314	0.0680217
ENSG00000287524	AC007736.1	lncRNA	0	0	0	0	0	0	0
ENSG00000280257	AC007741.1	TEC	0	0	0	0	0	0	0
ENSG00000275578	AC007742.1	unprocessed_pseudogene	0	0	0	0	0	0	0
ENSG00000233251	AC007743.1	lncRNA	4.4061	3.61645	0.16739	1.58493	4.12513	1.91637	1.32514
ENSG00000271894	AC007744.1	lncRNA	0	0	0	0	0	0	0
ENSG00000259855	AC007749.1	lncRNA	0	0	0	0	0.00700809	0	0
ENSG00000287498	AC007749.2	lncRNA	0.0144099	0.0136221	0.0647634	0.0895268	0.037021	0.0421314	0.0862372
ENSG00000236841	AC007750.1	lncRNA	0.0952507	0.139499	0.112154	0.0555996	0.132053	0.130535	0.091335
ENSG00000254644	AC007751.1	processed_pseudogene	0	0	0	0	0	0	0
ENSG00000267213	AC007773.1	lncRNA	0.623314	0.595726	0.566737	0.736335	0.522874	0.668083	0.5969
ENSG00000267009	AC007780.1	lncRNA	0.0554282	0.0231401	0.199249	0.215606	0.134779	0.0559353	0.125679
ENSG00000267922	AC007785.1	lncRNA	0	0.00659699	0	0	0.00700809	0	0
ENSG00000268053	AC007785.2	processed_pseudogene	0	0	0	0	0	0	0
ENSG00000268401	AC007785.3	lncRNA	0.0623277	0.100236	0.0644948	0.0346591	0.060607	0.0205631	0.0599863
ENSG00000267498	AC007786.1	lncRNA	0.0297445	0.127426	0.100865	0.10007	0.0356217	0.144514	0.0775193
ENSG00000276251	AC007786.2	lncRNA	0	0	0.0194562	0	0	0.0350219	0.0133178
ENSG00000276631	AC007786.3	lncRNA	0	0	0.0125757	0	0	0	0
ENSG00000287272	AC007786.4	lncRNA	0	0	0	0	0	0	0
ENSG00000267610	AC007787.1	lncRNA	0	0	0	0	0	0	0
ENSG00000279044	AC007787.2	TEC	0.155761	0.177449	0.181039	0.10352	0.137702	0.238561	0.235789
ENSG00000280103	AC007792.1	TEC	0	0	0.00613991	0.00981088	0	0.00693433	0.0132299
ENSG00000267617	AC007795.1	lncRNA	0	0	0	0	0	0	0
ENSG00000260743	AC007823.1	lncRNA	0.108342	0.221723	0.123836	0.125037	0.144565	0.165603	0.123598
ENSG00000249094	AC007834.1	lncRNA	0	0.00573519	0	0	0.00832632	0	0.00713198
ENSG00000256351	AC007834.2	processed_pseudogene	0.0225159	0.0147814	0.00686683	0.00981088	0.00729874	0.00710946	0.00680534
ENSG00000269069	AC007842.1	processed_pseudogene	0.384284	0.728401	0.617752	0.477506	0.254621	0.65224	0.711874
ENSG00000284837	AC007846.1	lncRNA	0	0	0	0	0	0	0
ENSG00000285471	AC007846.2	protein_coding	0	0	0	0	0	0	0
ENSG00000255983	AC007848.1	lncRNA	0.029059	0.00642263	0.0128716	0	0.0877056	0.0138687	0
ENSG00000256218	AC007848.2	lncRNA	0.152933	0	0.0251084	0.0196218	0.0691433	0.028549	0.0347137
ENSG00000242795	AC007849.1	lncRNA	0	0	0	0	0	0.0136288	0
ENSG00000262950	AC007861.1	lncRNA	0	0	0	0	0	0	0.00680534
ENSG00000263110	AC007861.2	lncRNA	0	0	0	0	0	0	0
ENSG00000254488	AC007876.1	lncRNA	0	0	0	0	0	0	0
ENSG00000287255	AC007877.1	lncRNA	0.27452	0.151569	0.0566726	0.271559	0.0598602	0.194385	0.0813735
ENSG00000281195	AC007878.1	lncRNA	0.480388	0.605434	0.68539	0.710579	0.502186	0.376448	0.540786
ENSG00000224342	AC007879.1	lncRNA	0.0211498	0.0323769	0.0122368	0.00781213	0	0.0227125	0.0147866
ENSG00000225916	AC007879.2	lncRNA	0.0635917	0.0432741	0.0204497	0.0721783	0.070158	0.0438658	0.0415417
ENSG00000234902	AC007879.3	lncRNA	0.298172	0.268143	0.22052	0.265046	0.223367	0.174594	0.207044
ENSG00000240440	AC007879.4	lncRNA	0.0429952	0.0628014	0.0654747	0.0679063	0.0581058	0.0357048	0.0141987
ENSG00000286568	AC007879.5	lncRNA	0.0204218	0	0	0.00830927	0	0.00651933	0
ENSG00000287123	AC007880.1	lncRNA	0	0	0	0	0	0	0
ENSG00000233870	AC007881.1	unprocessed_pseudogene	0	0	0	0	0	0	0
ENSG00000236469	AC007881.2	lncRNA	0	0	0	0	0	0	0
ENSG00000272735	AC007881.3	lncRNA	0.00678235	0.0272879	0.020479	0	0	0.0283091	0
ENSG00000288065	AC007881.4	lncRNA	0	0.00659699	0	0	0	0	0
ENSG00000261291	AC007906.1	lncRNA	0.0204965	0.0321231	0.0133163	0.0238937	0	0	0
ENSG00000277639	AC007906.2	protein_coding	0.553314	2.37596	1.05826	1.05087	0.463899	1.1257	1.02663
ENSG00000259759	AC007907.1	lncRNA	0.0065431	0.0329849	0	0	0.00733923	0	0
ENSG00000278510	AC007908.1	processed_pseudogene	0	0	0	0	0	0	0
ENSG00000224611	AC007919.1	processed_pseudogene	0.00786676	0	0	0.00830927	0.00700809	0	0
ENSG00000231384	AC007919.2	processed_pseudogene	0	0	0	0	0	0	0
ENSG00000198491	AC007920.1	lncRNA	0.0670691	0.329849	0.00609694	0.00830927	0.0783895	0.15273	0.0134912
ENSG00000283175	AC007920.2	lncRNA	2.37742	2.20377	3.12449	3.66695	1.52313	4.89056	5.30575
ENSG00000264695	AC007922.1	lncRNA	0	0	0	0	0	0	0.00739332
ENSG00000265094	AC007922.2	lncRNA	0	0.00659699	0.00613991	0	0.00729874	0	0.0214838
[truncated: 58,668 more rows]

## Sheet: Supplementary_Table_S2
Ensembl Gene ID	Gene Symbol	Biotype	logFC	PValue
ENSG00000237471	AC073115.2	lncRNA	9.02627	7.54106e-05
ENSG00000112761	CCN6	protein_coding	8.62506	2.09932e-05
ENSG00000174963	ZIC4	protein_coding	7.9228	0.000136403
ENSG00000152977	ZIC1	protein_coding	7.33935	0.00020354
ENSG00000227502	MROCKI	lncRNA	7.33193	3.77014e-06
ENSG00000229628	AC073115.1	lncRNA	7.14807	0.000337792
ENSG00000141255	SPATA22	protein_coding	7.13303	2.51218e-05
ENSG00000287602	AC100808.1	lncRNA	6.33044	0.00138558
ENSG00000284837	AC007846.1	lncRNA	6.23227	0.00337147
ENSG00000133019	CHRM3	protein_coding	6.20937	0.000165882
ENSG00000251301	LINC02384	lncRNA	6.09455	0.000238394
ENSG00000272950	AC093799.1	lncRNA	6.04819	5.82627e-05
ENSG00000198914	POU3F3	protein_coding	5.98414	0.000334568
ENSG00000249937	LINC02223	lncRNA	5.94314	0.00549516
ENSG00000211897	IGHG3	IG_C_gene	5.94172	0.0022742
ENSG00000198807	PAX9	protein_coding	5.88922	0.000148197
ENSG00000100312	ACR	protein_coding	5.80972	0.00242861
ENSG00000004846	ABCB5	protein_coding	5.79301	0.00672952
ENSG00000274718	AL136964.1	lncRNA	5.78966	0.00011344
ENSG00000104938	CLEC4M	protein_coding	5.74258	0.00880996
ENSG00000116147	TNR	protein_coding	5.69764	0.00175391
ENSG00000223273	RN7SKP172	misc_RNA	5.69338	0.00257577
ENSG00000082556	OPRK1	protein_coding	5.59838	0.00912632
ENSG00000029559	IBSP	protein_coding	5.5138	3.4111e-06
ENSG00000100505	TRIM9	protein_coding	5.48572	0.00100836
ENSG00000216906	AL355312.1	processed_pseudogene	5.45921	0.000180136
ENSG00000286922	AC068787.2	lncRNA	5.44738	0.00204906
ENSG00000015413	DPEP1	protein_coding	5.38098	0.00090653
ENSG00000229404	LINC00858	lncRNA	5.32434	0.0147257
ENSG00000263711	LINC02864	lncRNA	5.25233	0.0160802
ENSG00000165474	GJB2	protein_coding	5.21992	0.00253865
ENSG00000139988	RDH12	protein_coding	5.20687	0.00278658
ENSG00000255422	AP002954.1	lncRNA	5.2037	0.00384566
ENSG00000279135	AL512652.2	TEC	5.17405	0.00108906
ENSG00000257181	AC025423.4	lncRNA	5.13805	0.0223349
ENSG00000226468	AC018641.1	processed_pseudogene	5.13805	0.0223262
ENSG00000288050	AC010727.1	lncRNA	5.12578	0.00738401
ENSG00000272825	AL844908.1	lncRNA	5.1247	0.000181767
ENSG00000070193	FGF10	protein_coding	5.12013	0.00878355
ENSG00000164120	HPGD	protein_coding	5.09458	0.0108744
ENSG00000211895	IGHA1	IG_C_gene	5.05761	0.00813942
ENSG00000231613	AC099568.1	lncRNA	5.04117	0.0259734
ENSG00000188037	CLCN1	protein_coding	5.03764	0.00941176
ENSG00000163394	CCKAR	protein_coding	5.01165	0.0241071
ENSG00000258955	LINC00519	lncRNA	4.99724	0.0117686
ENSG00000211896	IGHG1	IG_C_gene	4.96386	0.0133622
ENSG00000005102	MEOX1	protein_coding	4.93716	0.0295553
ENSG00000233421	LINC01783	lncRNA	4.91925	0.0121129
ENSG00000182782	HCAR2	protein_coding	4.90767	0.00414861
ENSG00000127472	PLA2G5	protein_coding	4.89432	9.46499e-08
ENSG00000163623	NKX6-1	protein_coding	4.88587	0.00927938
ENSG00000198106	AC025279.1	lncRNA	4.87621	0.00680302
ENSG00000255236	AP002992.1	lncRNA	4.85616	0.00129173
ENSG00000119457	SLC46A2	protein_coding	4.84582	0.0128149
ENSG00000136696	IL36B	protein_coding	4.8341	0.0106436
ENSG00000167046	AL357033.1	lncRNA	4.83213	0.014073
ENSG00000258545	RHOXF1-AS1	lncRNA	4.82562	0.030333
ENSG00000085563	ABCB1	protein_coding	4.80471	2.1049e-05
ENSG00000111344	RASAL1	protein_coding	4.80381	0.00599049
ENSG00000177234	LINC01561	lncRNA	4.80201	0.00370472
ENSG00000224137	LINC01857	lncRNA	4.79906	0.019303
ENSG00000255410	AC091564.5	lncRNA	4.79469	0.0204213
ENSG00000113494	PRLR	protein_coding	4.77739	0.00828146
ENSG00000273265	CNNM3-DT	lncRNA	4.74506	0.00587343
ENSG00000288049	AC010889.2	lncRNA	4.72269	0.035261
ENSG00000281131	SCHLAP1	lncRNA	4.72269	0.0353468
ENSG00000155761	SPAG17	protein_coding	4.72268	0.0353804
ENSG00000271856	LINC01215	lncRNA	4.70413	0.0417282
ENSG00000286811	AL353138.1	lncRNA	4.7041	0.0415293
ENSG00000137747	TMPRSS13	protein_coding	4.70376	0.039742
ENSG00000267013	LINC01929	lncRNA	4.69827	0.00345703
ENSG00000170477	KRT4	protein_coding	4.69457	0.0064621
ENSG00000171931	FBXW10	protein_coding	4.68644	0.00638363
ENSG00000206150	RNASE13	protein_coding	4.67414	0.0173208
ENSG00000140022	STON2	protein_coding	4.67003	0.00290873
ENSG00000268095	ZNF649-AS1	lncRNA	4.66855	0.00862241
ENSG00000274209	ANTXRL	protein_coding	4.66639	0.0186362
ENSG00000272872	AP000525.1	lncRNA	4.66528	0.000150075
ENSG00000270035	AL359881.2	lncRNA	4.66244	0.0210379
ENSG00000254526	AC090791.1	lncRNA	4.65922	0.0169906
ENSG00000232624	LINC01517	lncRNA	4.65624	0.017781
ENSG00000186466	AQP7P1	unprocessed_pseudogene	4.65503	0.0129204
ENSG00000102962	CCL22	protein_coding	4.65285	0.00792925
ENSG00000228536	LYPLAL1-AS1	lncRNA	4.62853	0.00357317
ENSG00000160307	S100B	protein_coding	4.62039	0.000134969
ENSG00000265018	AGAP12P	transcribed_unprocessed_pseudogene	4.61924	1.79161e-05
ENSG00000225991	RPL23AP34	processed_pseudogene	4.6172	0.00868562
ENSG00000231123	SPATA20P1	processed_pseudogene	4.61194	0.0394391
ENSG00000151025	GPR158	protein_coding	4.61136	0.0114132
ENSG00000249899	AC025180.1	lncRNA	4.61124	0.0214371
ENSG00000124429	POF1B	protein_coding	4.61122	0.0213486
ENSG00000243629	LINC00880	lncRNA	4.60717	0.0194495
ENSG00000254226	LINC01933	lncRNA	4.59701	0.00827746
ENSG00000179826	MRGPRX3	protein_coding	4.58502	0.0452894
ENSG00000227482	AL157702.2	lncRNA	4.58335	0.00364195
ENSG00000258569	AC007376.2	lncRNA	4.57178	0.0496484
ENSG00000285793	ANAPC1P2	lncRNA	4.57177	0.0495929
ENSG00000159261	CLDN14	protein_coding	4.57062	4.26182e-05
ENSG00000158077	NLRP14	protein_coding	4.53725	0.0195891
ENSG00000134323	MYCN	protein_coding	4.53585	0.0307514
ENSG00000112175	BMP5	protein_coding	4.49175	0.0485947
ENSG00000278599	TBC1D3E	protein_coding	4.45774	0.0245595
ENSG00000270120	AC007728.3	lncRNA	4.44884	0.00527286
ENSG00000108231	LGI1	protein_coding	4.43262	0.00534436
ENSG00000007933	FMO3	protein_coding	4.43204	0.000603706
ENSG00000204644	ZFP57	protein_coding	4.42967	0.00706244
ENSG00000229582	AL358074.1	lncRNA	4.42681	0.0122406
ENSG00000179914	ITLN1	protein_coding	4.4165	4.02257e-05
ENSG00000255750	AC022509.1	lncRNA	4.41633	0.025929
ENSG00000100985	MMP9	protein_coding	4.41389	6.70782e-06
ENSG00000280268	AC025125.1	TEC	4.41226	0.014891
ENSG00000288302	AL132709.8	lncRNA	4.40435	0.0255458
ENSG00000236345	SCAT8	lncRNA	4.39781	0.031286
ENSG00000250579	CTD-2297D10.2	lncRNA	4.38974	0.0281165
ENSG00000242048	AC093583.1	lncRNA	4.38682	0.0145447
ENSG00000268555	AC123912.4	lncRNA	4.38325	0.0196805
ENSG00000183784	DOCK8-AS1	lncRNA	4.37067	0.0280089
ENSG00000170209	ANKK1	protein_coding	4.36991	0.0117023
ENSG00000264954	PRR29-AS1	lncRNA	4.35852	0.0198472
ENSG00000241269	AC093620.1	lncRNA	4.35439	0.0316509
ENSG00000215571	GRK6P1	processed_pseudogene	4.34966	0.0310352
ENSG00000064655	EYA2	protein_coding	4.34833	5.33934e-05
ENSG00000268288	AL589765.5	lncRNA	4.33164	0.0163959
ENSG00000107165	TYRP1	protein_coding	4.32689	0.00693879
ENSG00000286475	AL592156.1	lncRNA	4.32434	0.0264555
ENSG00000212443	SNORA53	snoRNA	4.31925	0.0187486
ENSG00000187905	LRRC74B	protein_coding	4.31145	0.0260421
ENSG00000264895	AC006141.1	lncRNA	4.3109	0.0280341
ENSG00000273062	RALGPS2-AS1	lncRNA	4.30972	0.0296259
ENSG00000279142	AC009108.4	TEC	4.29819	0.0177388
ENSG00000145506	NKD2	protein_coding	4.2828	0.0056713
ENSG00000258168	AC025569.1	lncRNA	4.27952	0.0267655
ENSG00000198759	EGFL6	protein_coding	4.27737	0.0290286
ENSG00000286471	AC027250.2	lncRNA	4.27515	0.0326794
ENSG00000287528	AL121749.2	lncRNA	4.27399	0.00879679
ENSG00000130173	ANGPTL8	protein_coding	4.27114	0.0284043
ENSG00000234690	EPCAM-DT	lncRNA	4.26371	0.0176283
ENSG00000163064	EN1	protein_coding	4.26153	0.00154744
ENSG00000274443	C8orf89	protein_coding	4.24629	0.0134575
ENSG00000234177	LINC01114	lncRNA	4.23847	0.036269
ENSG00000184669	OR7E14P	transcribed_unprocessed_pseudogene	4.22013	0.0460343
ENSG00000198732	SMOC1	protein_coding	4.21244	1.89477e-05
ENSG00000277840	AC026368.1	lncRNA	4.20947	0.0419707
ENSG00000219186	FTH1P19	unprocessed_pseudogene	4.20945	0.0419158
ENSG00000241163	LINC00877	lncRNA	4.18992	0.0375257
ENSG00000079393	DUSP13	protein_coding	4.18782	0.0338032
ENSG00000100362	PVALB	protein_coding	4.18742	0.0363004
ENSG00000261083	LINC02516	lncRNA	4.18454	0.0399478
ENSG00000288068	AC027088.5	lncRNA	4.17972	0.0142922
ENSG00000257475	AC068888.2	lncRNA	4.17455	0.0203142
ENSG00000231106	LINC01436	lncRNA	4.17363	0.000909138
ENSG00000255364	SMILR	lncRNA	4.17215	0.000608004
ENSG00000256417	AC006206.2	lncRNA	4.15958	0.00372979
ENSG00000047457	CP	protein_coding	4.15709	0.000714694
ENSG00000263761	GDF2	protein_coding	4.15354	0.0163099
ENSG00000132938	MTUS2	protein_coding	4.14908	0.000136844
ENSG00000243854	RN7SL67P	misc_RNA	4.14547	0.0186979
ENSG00000287823	AL603783.1	lncRNA	4.13733	0.0389281
ENSG00000077984	CST7	protein_coding	4.13702	0.0401474
ENSG00000270106	TSNAX-DISC1	protein_coding	4.13514	0.041251
ENSG00000215644	GCGR	protein_coding	4.13511	0.0410157
ENSG00000284713	SMIM38	protein_coding	4.13476	0.0376707
ENSG00000256826	ATP5MFP4	processed_pseudogene	4.13145	0.038604
ENSG00000279860	AC008568.2	TEC	4.1114	0.0412305
ENSG00000254620	AL050327.1	lncRNA	4.10244	0.0405331
ENSG00000231131	LNCAROD	lncRNA	4.0992	0.0465852
ENSG00000229587	AL158825.2	lncRNA	4.09329	0.0437067
ENSG00000257663	AC025259.1	lncRNA	4.08876	0.0194827
ENSG00000280155	AL021408.2	TEC	4.07363	0.018431
ENSG00000259509	AC073941.2	processed_pseudogene	4.06739	0.034015
ENSG00000286886	AJ011931.2	lncRNA	4.06684	0.0421758
ENSG00000152128	TMEM163	protein_coding	4.05849	0.00114847
ENSG00000171517	LPAR3	protein_coding	4.05836	0.0230774
ENSG00000235497	AC012506.4	lncRNA	4.0583	0.0364698
ENSG00000121351	IAPP	protein_coding	4.05254	0.0184737
ENSG00000199546	Y_RNA	misc_RNA	4.02779	0.0231099
ENSG00000142273	CBLC	protein_coding	4.02677	0.0481559
ENSG00000158748	HTR6	protein_coding	4.01546	0.0463377
ENSG00000259375	AC087286.3	lncRNA	4.01341	0.0409003
ENSG00000164270	HTR4	protein_coding	4.01272	0.0445573
ENSG00000287419	AL121929.3	lncRNA	3.9982	0.0233379
ENSG00000277200	AC005696.4	lncRNA	3.99137	0.046431
ENSG00000260719	AC009133.3	lncRNA	3.98576	0.0480038
ENSG00000225401	TGIF2P1	processed_pseudogene	3.98546	0.0184192
ENSG00000237845	AL139161.1	lncRNA	3.98489	0.0463676
ENSG00000231324	AP000696.1	lncRNA	3.97941	0.0173185
ENSG00000216854	RPL17P26	processed_pseudogene	3.97939	0.042556
ENSG00000214389	RPS3AP26	processed_pseudogene	3.96516	0.0330721
ENSG00000111728	ST8SIA1	protein_coding	3.96161	0.00339228
ENSG00000274010	ZFP91P1	processed_pseudogene	3.96002	0.0154518
ENSG00000258136	AC007622.2	lncRNA	3.95308	0.0292928
ENSG00000248099	INSL3	protein_coding	3.94967	0.0255355
ENSG00000177369	FLJ40194	lncRNA	3.94106	0.049745
ENSG00000249306	LINC01411	lncRNA	3.93328	0.00332481
ENSG00000250102	LINC02377	lncRNA	3.93277	0.0321039
ENSG00000255222	SETP17	processed_pseudogene	3.91178	0.0262961
ENSG00000235688	SNTG2-AS1	lncRNA	3.91048	0.00284075
ENSG00000089225	TBX5	protein_coding	3.90321	0.000421743
ENSG00000204291	COL15A1	protein_coding	3.90105	0.000266747
ENSG00000287916	AC091607.2	lncRNA	3.89331	0.0282829
ENSG00000230306	BANF1P2	processed_pseudogene	3.87578	0.0484512
ENSG00000274276	CBSL	protein_coding	3.87357	0.00158303
ENSG00000198729	PPP1R14C	protein_coding	3.87009	0.00168004
ENSG00000170290	SLN	protein_coding	3.86663	0.00874742
ENSG00000287002	AL589644.1	unprocessed_pseudogene	3.85997	0.0274257
ENSG00000099617	EFNA2	protein_coding	3.85971	0.00912364
ENSG00000267404	AC023043.1	processed_pseudogene	3.84574	0.0498398
ENSG00000161944	ASGR2	protein_coding	3.84539	0.00315264
ENSG00000066468	FGFR2	protein_coding	3.84287	0.00751426
ENSG00000140297	GCNT3	protein_coding	3.83963	0.0287382
ENSG00000259255	AC073941.1	lncRNA	3.8307	0.0149638
ENSG00000164929	BAALC	protein_coding	3.82941	0.0114498
ENSG00000238961	SNORA47	snoRNA	3.82797	0.0367672
ENSG00000233834	AC005083.1	lncRNA	3.80485	0.0243935
ENSG00000251002	AC244502.1	lncRNA	3.7962	0.00746848
ENSG00000213060	AL031864.1	processed_pseudogene	3.78966	0.0399545
ENSG00000159184	HOXB13	protein_coding	3.78886	0.0380564
ENSG00000269978	AL359881.1	lncRNA	3.78855	0.0373388
ENSG00000204971	AP000812.1	lncRNA	3.78849	0.0372074
ENSG00000220370	AL078595.1	processed_pseudogene	3.77009	0.0331328
ENSG00000112562	SMOC2	protein_coding	3.76992	0.0274457
ENSG00000236452	AC123023.1	lncRNA	3.76283	0.0235686
ENSG00000113231	PDE8B	protein_coding	3.75558	0.0249207
ENSG00000259498	TPM1-AS	lncRNA	3.74637	0.0366825
ENSG00000180818	HOXC10	protein_coding	3.74369	0.0106143
ENSG00000141579	ZNF750	protein_coding	3.73892	0.0412189
ENSG00000095970	TREM2	protein_coding	3.73727	0.000137622
ENSG00000225873	C3orf86	transcribed_unitary_pseudogene	3.73552	0.00453251
ENSG00000224764	AL353768.1	lncRNA	3.72759	0.0336937
ENSG00000145681	HAPLN1	protein_coding	3.72085	0.000295161
ENSG00000283599	BX276092.9	protein_coding	3.71713	0.0372318
ENSG00000260454	AL355607.2	lncRNA	3.71082	0.00132599
ENSG00000224048	LINC02612	lncRNA	3.70898	0.0423871
ENSG00000100427	MLC1	protein_coding	3.70088	0.000710758
ENSG00000231643	YWHAQP8	processed_pseudogene	3.68357	0.03849
ENSG00000006747	SCIN	protein_coding	3.6831	0.0109052
ENSG00000242829	RPS26P21	processed_pseudogene	3.68043	0.0386377
ENSG00000135373	EHF	protein_coding	3.67792	0.0199793
ENSG00000258284	POLR2KP1	processed_pseudogene	3.65398	0.0342132
ENSG00000232884	AF127936.1	lncRNA	3.65124	0.037494
ENSG00000206685	RNU6-1189P	snRNA	3.6394	0.00875258
ENSG00000227695	DNMBP-AS1	lncRNA	3.63674	0.0236354
ENSG00000259594	AC023034.1	lncRNA	3.63516	0.0166311
ENSG00000279989	AC011815.3	TEC	3.63397	0.0390835
ENSG00000273221	AL355816.2	lncRNA	3.61279	0.0451454
ENSG00000251393	AC005280.1	lncRNA	3.60399	0.0330372
ENSG00000142661	MYOM3	protein_coding	3.60399	0.000264089
ENSG00000229056	HECW2-AS1	lncRNA	3.59986	0.00165203
ENSG00000184956	MUC6	protein_coding	3.59454	0.0359802
ENSG00000117601	SERPINC1	protein_coding	3.58728	0.0142171
ENSG00000288547	C3orf36	lncRNA	3.57968	0.0414778
ENSG00000235034	C19orf81	protein_coding	3.55174	0.0484485
ENSG00000284657	AL031432.5	lncRNA	3.53153	0.0456033
ENSG00000147614	ATP6V0D2	protein_coding	3.52341	0.00106169
ENSG00000287338	AL929091.1	lncRNA	3.50679	0.0499213
ENSG00000251000	GGCTP1	processed_pseudogene	3.50422	0.0129514
ENSG00000108688	CCL7	protein_coding	3.50321	0.00218317
ENSG00000235726	AC010148.1	lncRNA	3.49501	0.0445954
ENSG00000278231	AL133342.1	lncRNA	3.49286	0.0228209
ENSG00000196611	MMP1	protein_coding	3.49123	0.00930593
ENSG00000250038	AC093791.1	lncRNA	3.48928	0.0418433
ENSG00000273240	AC013468.1	lncRNA	3.48757	0.00565022
ENSG00000235180	LINC00601	lncRNA	3.47331	0.0308093
ENSG00000267253	WHSC1L2P	processed_pseudogene	3.46205	0.0498961
ENSG00000261773	AC244090.2	lncRNA	3.44193	0.0227125
ENSG00000183734	ASCL2	protein_coding	3.4397	0.0398309
ENSG00000125571	IL37	protein_coding	3.43811	0.0127024
ENSG00000255346	NOX5	protein_coding	3.43162	0.00411611
ENSG00000234213	FHP1	processed_pseudogene	3.4294	0.0462611
ENSG00000158482	SNX29P1	unprocessed_pseudogene	3.4291	0.0477333
ENSG00000181195	PENK	protein_coding	3.42877	0.0046736
ENSG00000236120	AC110995.1	lncRNA	3.42541	0.0349172
ENSG00000266304	LIVAR	lncRNA	3.42477	0.0472643
ENSG00000268204	AC008763.1	lncRNA	3.42284	0.0466948
ENSG00000249790	AC092490.1	lncRNA	3.42041	0.0106773
ENSG00000265158	LRRC37A7P	transcribed_processed_pseudogene	3.41144	0.0454087
ENSG00000276409	CCL14	protein_coding	3.41035	0.0179665
ENSG00000172995	ARPP21	protein_coding	3.40256	0.0182074
ENSG00000102837	OLFM4	protein_coding	3.397	0.010272
ENSG00000175463	TBC1D10C	protein_coding	3.3741	0.020129
ENSG00000239322	ATP6V1B1-AS1	lncRNA	3.36834	0.00533228
ENSG00000137959	IFI44L	protein_coding	3.36789	0.000594252
ENSG00000268941	LINC01711	lncRNA	3.34987	0.00214143
ENSG00000160349	LCN1	protein_coding	3.34418	0.00567874
ENSG00000153012	LGI2	protein_coding	3.33843	0.00288533
ENSG00000226363	HAGLROS	lncRNA	3.33698	0.0286032
ENSG00000091831	ESR1	protein_coding	3.33252	0.00214877
ENSG00000173376	NDNF	protein_coding	3.32229	0.0100665
ENSG00000143595	AQP10	protein_coding	3.31571	0.026112
ENSG00000103569	AQP9	protein_coding	3.3049	0.00426226
ENSG00000198711	SSBP3-AS1	lncRNA	3.30142	0.00562385
ENSG00000197253	TPSB2	protein_coding	3.29928	0.0172554
ENSG00000173826	KCNH6	protein_coding	3.29822	0.035986
ENSG00000205482	SPDYE18	unprocessed_pseudogene	3.27004	0.030253
ENSG00000225345	SNX18P3	transcribed_unprocessed_pseudogene	3.26913	0.0364229
ENSG00000076826	CAMSAP3	protein_coding	3.26687	0.0190666
ENSG00000240871	KRTAP4-7	protein_coding	3.26442	0.0471224
ENSG00000184344	GDF3	protein_coding	3.25872	0.0309931
ENSG00000198889	DCAF12L1	protein_coding	3.25788	0.0202133
ENSG00000237928	NFIA-AS2	lncRNA	3.25455	0.0148586
ENSG00000165246	NLGN4Y	protein_coding	3.25264	0.0241424
ENSG00000159263	SIM2	protein_coding	3.24855	0.00244142
ENSG00000164266	SPINK1	protein_coding	3.24778	0.0213537
ENSG00000133454	MYO18B	protein_coding	3.23021	4.05556e-07
ENSG00000101938	CHRDL1	protein_coding	3.22086	0.0170046
ENSG00000196460	RFX8	protein_coding	3.22041	0.000487022
ENSG00000122375	OPN4	protein_coding	3.21664	0.0150541
ENSG00000168993	CPLX1	protein_coding	3.21079	0.0234394
ENSG00000129170	CSRP3	protein_coding	3.20999	0.0266136
ENSG00000039600	SOX30	protein_coding	3.20527	0.0323902
ENSG00000254101	LINC02055	lncRNA	3.19785	0.0307884
ENSG00000252933	RNU6-1223P	snRNA	3.18422	0.0489251
ENSG00000253479	LINC01603	lncRNA	3.17325	0.0140282
ENSG00000227076	AL158166.1	lncRNA	3.17247	0.0124855
ENSG00000176659	C20orf197	lncRNA	3.16368	0.0304474
ENSG00000265982	AC103810.3	unprocessed_pseudogene	3.14573	0.0342167
ENSG00000133063	CHIT1	protein_coding	3.14537	0.0159693
ENSG00000049249	TNFRSF9	protein_coding	3.14456	0.0041331
ENSG00000233532	LINC00460	lncRNA	3.14251	0.000358438
ENSG00000254486	LINC02547	lncRNA	3.13736	0.0178953
ENSG00000149599	DUSP15	protein_coding	3.12807	0.0017579
ENSG00000188581	KRTAP1-1	protein_coding	3.12798	0.0105398
ENSG00000228043	AC114763.1	lncRNA	3.12721	0.0151492
ENSG00000133048	CHI3L1	protein_coding	3.12291	0.027962
ENSG00000243004	AC005062.1	lncRNA	3.12098	0.0499639
ENSG00000286241	AC080089.2	lncRNA	3.11687	0.0419029
ENSG00000255399	TBX5-AS1	lncRNA	3.11325	0.00477595
ENSG00000206159	GYG2P1	transcribed_unprocessed_pseudogene	3.11205	0.0438213
ENSG00000150051	MKX	protein_coding	3.10564	0.00715711
ENSG00000186832	KRT16	protein_coding	3.09163	0.00115296
ENSG00000163735	CXCL5	protein_coding	3.08283	0.00287856
ENSG00000259091	LINC00517	lncRNA	3.08199	0.000287366
ENSG00000265206	AC004687.1	lncRNA	3.07429	0.0488672
ENSG00000250673	REELD1	protein_coding	3.06714	0.0365892
ENSG00000074706	IPCEF1	protein_coding	3.04631	0.00390916
ENSG00000171714	ANO5	protein_coding	3.04332	0.0396317
ENSG00000174837	ADGRE1	protein_coding	3.04152	0.0102348
ENSG00000183607	GKN2	protein_coding	3.03554	0.032094
ENSG00000143851	PTPN7	protein_coding	3.03012	0.0176245
ENSG00000260302	LINC01882	lncRNA	3.01759	0.00441753
ENSG00000105697	HAMP	protein_coding	3.01016	0.0372177
ENSG00000288541	AL353732.2	lncRNA	3.00684	0.0131618
ENSG00000211818	TRAV39	TR_V_gene	3.00532	0.00235758
ENSG00000186431	FCAR	protein_coding	3.00082	0.0439448
ENSG00000133135	RNF128	protein_coding	2.99865	0.00051748
ENSG00000286662	AC087894.3	lncRNA	2.99836	0.00893685
ENSG00000188582	PAQR9	protein_coding	2.99376	0.0197134
ENSG00000188779	SKOR1	protein_coding	2.99255	0.0262208
ENSG00000287335	AL139351.3	lncRNA	2.98034	0.0205551
ENSG00000011347	SYT7	protein_coding	2.97909	0.000392802
ENSG00000112303	VNN2	protein_coding	2.97079	0.00126887
ENSG00000255910	AC024901.1	lncRNA	2.96813	0.00540859
ENSG00000088881	EBF4	protein_coding	2.95941	0.0103696
ENSG00000239828	AC063944.1	lncRNA	2.95793	0.0452732
ENSG00000157551	KCNJ15	protein_coding	2.95777	0.00137025
ENSG00000084734	GCKR	protein_coding	2.95412	0.00039947
ENSG00000256633	PDE2A-AS2	lncRNA	2.94975	0.00187167
ENSG00000007062	PROM1	protein_coding	2.94972	0.0341015
ENSG00000050767	COL23A1	protein_coding	2.94779	0.00776331
ENSG00000176857	GJA1P1	processed_pseudogene	2.94147	0.024956
ENSG00000237233	TMEM26-AS1	lncRNA	2.93946	0.0249325
ENSG00000179388	EGR3	protein_coding	2.93912	0.000859715
ENSG00000129048	ACKR4	protein_coding	2.93009	0.00309953
ENSG00000137673	MMP7	protein_coding	2.92015	0.010137
ENSG00000271503	CCL5	protein_coding	2.90591	0.0135533
ENSG00000234509	AP000253.1	lncRNA	2.90301	0.0456908
ENSG00000203883	SOX18	protein_coding	2.89257	0.0188581
ENSG00000140470	ADAMTS17	protein_coding	2.88806	0.017971
ENSG00000224963	ECMXP	transcribed_unitary_pseudogene	2.87827	0.00163473
ENSG00000186479	RGS7BP	protein_coding	2.87773	0.00241809
ENSG00000002933	TMEM176A	protein_coding	2.87265	0.00531428
ENSG00000260428	SCX	protein_coding	2.86161	0.00295133
ENSG00000214870	AC004540.1	lncRNA	2.8596	0.0401909
ENSG00000141750	STAC2	protein_coding	2.85282	0.00544976
ENSG00000118785	SPP1	protein_coding	2.85042	0.00130326
ENSG00000120885	CLU	protein_coding	2.83592	0.00811114
ENSG00000232629	HLA-DQB2	protein_coding	2.83482	0.00206454
ENSG00000276231	PIK3R6	protein_coding	2.83322	0.00223976
ENSG00000143546	S100A8	protein_coding	2.83247	0.0133434
ENSG00000224081	SLC44A3-AS1	transcribed_processed_pseudogene	2.83065	0.00140173
ENSG00000134326	CMPK2	protein_coding	2.83007	0.00371357
ENSG00000196735	HLA-DQA1	protein_coding	2.82586	0.00107812
ENSG00000267543	AC015802.3	lncRNA	2.82184	0.0396174
ENSG00000105352	CEACAM4	protein_coding	2.8167	0.0402585
ENSG00000187134	AKR1C1	protein_coding	2.81381	2.76869e-05
ENSG00000272368	AC074032.1	lncRNA	2.8057	0.0118868
ENSG00000095713	CRTAC1	protein_coding	2.80292	0.0145028
ENSG00000183092	BEGAIN	protein_coding	2.79492	0.0108379
ENSG00000186197	EDARADD	protein_coding	2.789	0.0382085
ENSG00000276412	AL591926.2	lncRNA	2.78886	0.0435412
ENSG00000162692	VCAM1	protein_coding	2.78456	5.54175e-05
ENSG00000198502	HLA-DRB5	protein_coding	2.78392	0.000249565
ENSG00000283486	FAM95C	protein_coding	2.7796	0.016133
ENSG00000196711	ALKAL1	protein_coding	2.77496	0.0207062
ENSG00000134321	RSAD2	protein_coding	2.7727	0.0400484
ENSG00000137033	IL33	protein_coding	2.76893	0.00364353
ENSG00000143869	GDF7	protein_coding	2.76857	0.021274
ENSG00000286009	AC244213.1	lncRNA	2.76568	0.0483061
ENSG00000168621	GDNF	protein_coding	2.76567	0.00226593
ENSG00000172020	GAP43	protein_coding	2.76059	0.00115624
ENSG00000101825	MXRA5	protein_coding	2.75021	0.00141349
ENSG00000130592	LSP1	protein_coding	2.74267	0.0001506
ENSG00000256287	LINC02398	lncRNA	2.73456	0.0177356
ENSG00000005844	ITGAL	protein_coding	2.72576	0.00276824
ENSG00000130822	PNCK	protein_coding	2.71418	0.047785
ENSG00000171777	RASGRP4	protein_coding	2.7134	0.00944961
ENSG00000104267	CA2	protein_coding	2.7098	0.0144584
ENSG00000164694	FNDC1	protein_coding	2.70556	0.000351763
ENSG00000230417	LINC00595	lncRNA	2.69816	0.0138265
ENSG00000184515	BEX5	protein_coding	2.69796	0.00602641
ENSG00000247157	LINC01252	lncRNA	2.69601	0.00322662
ENSG00000158270	COLEC12	protein_coding	2.68714	6.06829e-05
ENSG00000124772	CPNE5	protein_coding	2.68646	0.0298422
ENSG00000128422	KRT17	protein_coding	2.67443	0.000156492
ENSG00000250714	AC100861.2	lncRNA	2.65981	0.0465228
ENSG00000158815	FGF17	protein_coding	2.65865	0.0382735
ENSG00000143341	HMCN1	protein_coding	2.65026	6.30587e-08
ENSG00000118137	APOA1	protein_coding	2.6461	0.0130435
ENSG00000018280	SLC11A1	protein_coding	2.64412	0.00682177
ENSG00000278530	CHMP1B2P	transcribed_unitary_pseudogene	2.6415	0.0436826
ENSG00000175556	LONRF3	protein_coding	2.63881	0.00100926
ENSG00000184058	TBX1	protein_coding	2.63762	0.0393932
ENSG00000237248	LINC00987	lncRNA	2.62777	0.0311848
ENSG00000121898	CPXM2	protein_coding	2.6228	1.70042e-06
ENSG00000166920	C15orf48	protein_coding	2.61859	0.0278457
ENSG00000122254	HS3ST2	protein_coding	2.61739	0.0111593
ENSG00000085265	FCN1	protein_coding	2.61706	0.0310384
ENSG00000138944	SHISAL1	protein_coding	2.61271	0.000399369
ENSG00000101115	SALL4	protein_coding	2.61233	0.00076001
ENSG00000137571	SLCO5A1	protein_coding	2.60706	0.0496205
ENSG00000204482	LST1	protein_coding	2.60472	0.025794
ENSG00000201555	Y_RNA	misc_RNA	2.59896	0.0329363
ENSG00000231231	LINC01423	lncRNA	2.59421	0.0452261
ENSG00000185883	ATP6V0C	protein_coding	2.58889	0.00720088
ENSG00000283265	AL356234.3	lncRNA	2.58694	0.0168994
ENSG00000121904	CSMD2	protein_coding	2.58117	0.00633594
ENSG00000121858	TNFSF10	protein_coding	2.57098	0.0185955
ENSG00000147255	IGSF1	protein_coding	2.56958	0.0244973
ENSG00000254560	BBOX1-AS1	lncRNA	2.56899	0.0382675
ENSG00000287872	AC026956.2	lncRNA	2.56214	0.0170553
ENSG00000188501	LCTL	protein_coding	2.56043	0.0487095
ENSG00000178343	SHISA3	protein_coding	2.55615	3.74124e-05
ENSG00000231290	APCDD1L-DT	lncRNA	2.55592	0.0016513
ENSG00000177294	FBXO39	protein_coding	2.55547	0.00411853
ENSG00000183186	C2CD4C	protein_coding	2.55282	0.0428575
ENSG00000149781	FERMT3	protein_coding	2.54128	4.81742e-05
ENSG00000272622	AC010735.2	lncRNA	2.54082	0.0319669
ENSG00000019186	CYP24A1	protein_coding	2.52949	0.0450015
ENSG00000206195	DUXAP8	lncRNA	2.52876	0.0190815
ENSG00000184916	JAG2	protein_coding	2.52617	0.0227442
ENSG00000107317	PTGDS	protein_coding	2.51923	7.64459e-05
ENSG00000214402	LCNL1	protein_coding	2.51843	0.000819566
ENSG00000198768	APCDD1L	protein_coding	2.51384	0.000618528
ENSG00000151790	TDO2	protein_coding	2.51244	0.0474078
ENSG00000286381	AL078622.1	lncRNA	2.50781	0.0123054
ENSG00000167261	DPEP2	protein_coding	2.5058	0.0268315
ENSG00000235505	CASP4LP	transcribed_unprocessed_pseudogene	2.50257	0.0201511
ENSG00000111339	ART4	protein_coding	2.49737	0.00462851
ENSG00000197291	RAMP2-AS1	lncRNA	2.48552	0.0302363
ENSG00000253187	HOXA10-AS	lncRNA	2.47728	0.0406542
ENSG00000256443	AP003559.1	lncRNA	2.46995	0.049749
ENSG00000077264	PAK3	protein_coding	2.46125	0.00193977
ENSG00000101210	EEF1A2	protein_coding	2.45453	0.00244779
ENSG00000189001	SBSN	protein_coding	2.45098	0.016316
ENSG00000163710	PCOLCE2	protein_coding	2.4472	0.000382117
ENSG00000073146	MOV10L1	protein_coding	2.44382	0.012712
ENSG00000104059	FAM189A1	protein_coding	2.44211	0.00169064
ENSG00000198203	SULT1C2	protein_coding	2.4418	0.0134315
ENSG00000006210	CX3CL1	protein_coding	2.44054	0.000284112
ENSG00000115194	SLC30A3	protein_coding	2.42846	0.00697824
ENSG00000170909	OSCAR	protein_coding	2.42678	0.000696344
ENSG00000130294	KIF1A	protein_coding	2.4264	0.0168095
ENSG00000153930	ANKFN1	protein_coding	2.42637	0.0464654
ENSG00000286599	AC110611.1	lncRNA	2.42559	0.00505164
ENSG00000225968	ELFN1	protein_coding	2.4226	0.0052578
ENSG00000114115	RBP1	protein_coding	2.41825	0.020284
ENSG00000232517	CSPG4BP	unitary_pseudogene	2.39891	0.0149295
ENSG00000128655	PDE11A	protein_coding	2.39476	0.0383501
ENSG00000187957	DNER	protein_coding	2.39221	0.0379671
ENSG00000131477	RAMP2	protein_coding	2.38944	0.035343
ENSG00000149256	TENM4	protein_coding	2.38745	0.00946635
ENSG00000152270	PDE3B	protein_coding	2.38323	0.0329492
ENSG00000173262	SLC2A14	protein_coding	2.38267	0.0420935
ENSG00000230838	LINC01614	lncRNA	2.37763	0.0239082
ENSG00000269583	L34079.3	lncRNA	2.37179	0.0460145
ENSG00000254703	SENCR	lncRNA	2.37175	0.0127024
ENSG00000180730	SHISA2	protein_coding	2.36685	0.0106473
ENSG00000069011	PITX1	protein_coding	2.3634	0.00525098
ENSG00000258525	AL049830.3	lncRNA	2.36033	0.0167795
ENSG00000271447	MMP28	protein_coding	2.35868	0.0499495
ENSG00000128918	ALDH1A2	protein_coding	2.35848	0.00295865
ENSG00000125430	HS3ST3B1	protein_coding	2.35758	0.0240988
ENSG00000146070	PLA2G7	protein_coding	2.35672	0.00966205
ENSG00000160321	ZNF208	protein_coding	2.35365	0.0248731
ENSG00000268903	AL627309.6	processed_pseudogene	2.3528	0.0453607
ENSG00000160883	HK3	protein_coding	2.35265	0.0139688
ENSG00000149050	ZNF214	protein_coding	2.34976	0.00728375
ENSG00000225067	RPL23AP2	processed_pseudogene	2.34058	0.0485055
ENSG00000272667	AC012306.2	lncRNA	2.3384	0.0164108
ENSG00000213316	LTC4S	protein_coding	2.33457	0.0101139
ENSG00000129946	SHC2	protein_coding	2.33353	0.0423137
ENSG00000165929	TC2N	protein_coding	2.33179	0.0104966
ENSG00000008517	IL32	protein_coding	2.33143	0.000611473
ENSG00000121552	CSTA	protein_coding	2.32375	0.00162935
ENSG00000243225	AC007686.1	processed_pseudogene	2.31672	0.0482665
ENSG00000066336	SPI1	protein_coding	2.31637	0.0307997
ENSG00000225684	FAM225B	lncRNA	2.31527	0.0137079
ENSG00000260941	LINC00622	lncRNA	2.31147	0.0393407
ENSG00000178726	THBD	protein_coding	2.31115	0.000232736
ENSG00000123892	RAB38	protein_coding	2.30868	0.00702453
ENSG00000179344	HLA-DQB1	protein_coding	2.3085	0.00315401
ENSG00000185737	NRG3	protein_coding	2.30571	0.0402344
ENSG00000120457	KCNJ5	protein_coding	2.29796	0.0214009
ENSG00000132470	ITGB4	protein_coding	2.29234	0.0328532
ENSG00000244306	DUXAP10	transcribed_processed_pseudogene	2.28757	0.0227503
ENSG00000138135	CH25H	protein_coding	2.28415	0.00365094
ENSG00000130720	FIBCD1	protein_coding	2.28209	0.000181117
ENSG00000005187	ACSM3	protein_coding	2.2814	0.0481965
ENSG00000249379	AL033397.2	lncRNA	2.27877	0.0259191
ENSG00000182836	PLCXD3	protein_coding	2.27728	0.0138972
ENSG00000184730	APOBR	protein_coding	2.27434	0.0417266
ENSG00000164736	SOX17	protein_coding	2.27157	0.030646
ENSG00000186407	CD300E	protein_coding	2.2652	0.0328253
ENSG00000254585	MAGEL2	protein_coding	2.25773	0.0372801
ENSG00000143603	KCNN3	protein_coding	2.25546	0.048302
ENSG00000019169	MARCO	protein_coding	2.24978	0.0363313
ENSG00000169418	NPR1	protein_coding	2.24412	0.0262616
ENSG00000174600	CMKLR1	protein_coding	2.23391	0.0045365
ENSG00000165457	FOLR2	protein_coding	2.22919	0.0384529
ENSG00000127507	ADGRE2	protein_coding	2.22853	0.0206119
ENSG00000019582	CD74	protein_coding	2.2264	0.00518763
ENSG00000072657	TRHDE	protein_coding	2.22554	0.0233979
ENSG00000140678	ITGAX	protein_coding	2.22013	0.0160218
ENSG00000173991	TCAP	protein_coding	2.21943	0.02499
ENSG00000196139	AKR1C3	protein_coding	2.21849	1.20727e-06
ENSG00000102575	ACP5	protein_coding	2.20729	0.00155623
ENSG00000152422	XRCC4	protein_coding	2.19376	0.00160219
ENSG00000196126	HLA-DRB1	protein_coding	2.19138	0.00155299
ENSG00000163364	LINC01116	lncRNA	2.18844	0.00869463
ENSG00000288597	AC234782.2	lncRNA	2.18825	0.0358589
ENSG00000243137	PSG4	protein_coding	2.18766	0.0244174
ENSG00000173227	SYT12	protein_coding	2.18438	0.00773575
ENSG00000160255	ITGB2	protein_coding	2.17757	0.00901296
ENSG00000104903	LYL1	protein_coding	2.1752	0.0226577
ENSG00000157168	NRG1	protein_coding	2.17342	0.00626692
ENSG00000010671	BTK	protein_coding	2.17267	0.0435511
ENSG00000168672	LRATD2	protein_coding	2.16813	0.0282794
ENSG00000232759	AC002480.1	lncRNA	2.16598	0.000863298
ENSG00000187553	CYP26C1	protein_coding	2.16439	0.0426861
ENSG00000221843	C2orf16	protein_coding	2.16099	0.0222382
ENSG00000117091	CD48	protein_coding	2.15982	0.0318747
ENSG00000271133	AC004130.2	lncRNA	2.15482	0.00891283
ENSG00000127324	TSPAN8	protein_coding	2.15302	0.0223244
ENSG00000288075	AC108519.1	lncRNA	2.15301	0.0304812
ENSG00000168961	LGALS9	protein_coding	2.15275	0.00291163
ENSG00000104833	TUBB4A	protein_coding	2.15201	0.0404283
ENSG00000197249	SERPINA1	protein_coding	2.15099	0.0120002
ENSG00000146950	SHROOM2	protein_coding	2.144	0.0023532
ENSG00000197046	SIGLEC15	protein_coding	2.14311	0.0118953
ENSG00000130208	APOC1	protein_coding	2.14269	0.00511689
ENSG00000095303	PTGS1	protein_coding	2.14164	1.34178e-05
ENSG00000147041	SYTL5	protein_coding	2.13904	0.0270337
ENSG00000124343	XG	protein_coding	2.13589	1.67455e-05
ENSG00000117595	IRF6	protein_coding	2.13519	0.0112146
ENSG00000005073	HOXA11	protein_coding	2.13416	0.00829771
ENSG00000223849	AL354893.1	processed_pseudogene	2.13248	0.0396331
ENSG00000280721	LINC01943	lncRNA	2.12783	0.0185828
ENSG00000233930	KRTAP5-AS1	lncRNA	2.12212	0.0384116
ENSG00000248587	GDNF-AS1	lncRNA	2.1168	0.0394436
ENSG00000188859	FAM78B	protein_coding	2.11665	0.0361768
ENSG00000170458	CD14	protein_coding	2.11248	0.0146257
ENSG00000284642	AL139424.2	lncRNA	2.11195	0.0494033
ENSG00000165935	SMCO2	protein_coding	2.10869	0.0207062
ENSG00000132932	ATP8A2	protein_coding	2.10433	0.0348381
ENSG00000112182	BACH2	protein_coding	2.10118	0.0196064
ENSG00000130203	APOE	protein_coding	2.10113	0.00171037
ENSG00000270332	SMC2-AS1	lncRNA	2.10093	0.0125949
ENSG00000149403	GRIK4	protein_coding	2.09954	0.0484604
ENSG00000151468	CCDC3	protein_coding	2.09953	0.00203446
ENSG00000169851	PCDH7	protein_coding	2.09496	0.00446944
ENSG00000184905	TCEAL2	protein_coding	2.08597	0.0230714
ENSG00000073849	ST6GAL1	protein_coding	2.08246	0.000884417
ENSG00000272582	AL031587.3	lncRNA	2.08212	0.00386758
ENSG00000185640	KRT79	protein_coding	2.08099	0.0187653
ENSG00000127241	MASP1	protein_coding	2.07659	0.00242544
ENSG00000168675	LDLRAD4	protein_coding	2.07299	0.00749408
ENSG00000163814	CDCP1	protein_coding	2.06799	0.00876825
ENSG00000171631	P2RY6	protein_coding	2.06572	0.0019037
ENSG00000272799	AC006238.1	lncRNA	2.06482	0.0352429
ENSG00000100156	SLC16A8	protein_coding	2.06408	0.0323718
ENSG00000206113	CFAP99	protein_coding	2.064	0.0267916
ENSG00000091972	CD200	protein_coding	2.06107	0.00263814
ENSG00000278962	AC092645.1	TEC	2.06038	0.00489776
ENSG00000169442	CD52	protein_coding	2.05731	0.017243
ENSG00000135914	HTR2B	protein_coding	2.05674	0.0156975
ENSG00000164591	MYOZ3	protein_coding	2.05362	0.0146563
ENSG00000125398	SOX9	protein_coding	2.05303	0.00482786
ENSG00000141469	SLC14A1	protein_coding	2.04684	0.0247291
ENSG00000105880	DLX5	protein_coding	2.04681	0.0351611
ENSG00000072201	LNX1	protein_coding	2.04365	0.0183447
ENSG00000268584	AC073389.1	lncRNA	2.0423	0.0166005
ENSG00000015133	CCDC88C	protein_coding	2.03762	0.0483439
ENSG00000120068	HOXB8	protein_coding	2.03701	0.0286387
ENSG00000158106	RHPN1	protein_coding	2.03077	0.0235174
ENSG00000272944	AC079834.1	lncRNA	2.03028	0.0311694
ENSG00000114812	VIPR1	protein_coding	2.02616	0.0466146
ENSG00000216588	IGSF23	protein_coding	2.02545	0.0305817
ENSG00000236609	ZNF853	protein_coding	2.01711	0.00359639
ENSG00000125089	SH3TC1	protein_coding	2.01102	0.0113318
ENSG00000138100	TRIM54	protein_coding	2.01085	0.0217777
ENSG00000105737	GRIK5	protein_coding	2.00889	0.0304165
ENSG00000124785	NRN1	protein_coding	2.00821	0.000240625
ENSG00000120594	PLXDC2	protein_coding	2.00744	0.00325035
ENSG00000153823	PID1	protein_coding	2.00713	0.00173981
ENSG00000166793	YPEL4	protein_coding	2.00651	0.00939222
ENSG00000153976	HS3ST3A1	protein_coding	2.00344	0.0259072
ENSG00000215218	UBE2QL1	protein_coding	2.00224	0.00969745
ENSG00000130433	CACNG6	protein_coding	1.99973	0.0246526
ENSG00000123610	TNFAIP6	protein_coding	1.99796	0.0172344
ENSG00000221866	PLXNA4	protein_coding	1.98891	0.000398958
ENSG00000105664	COMP	protein_coding	1.98599	0.0077562
ENSG00000072694	FCGR2B	protein_coding	1.98305	0.0482789
ENSG00000163235	TGFA	protein_coding	1.98204	0.0477074
ENSG00000149380	P4HA3	protein_coding	1.98133	9.81273e-07
ENSG00000167642	SPINT2	protein_coding	1.98039	0.00158462
ENSG00000183346	CABCOCO1	protein_coding	1.97929	0.0173969
ENSG00000075275	CELSR1	protein_coding	1.97693	0.0153907
ENSG00000182632	CCNYL2	transcribed_unprocessed_pseudogene	1.97377	0.0479602
ENSG00000235770	LINC00607	lncRNA	1.96806	0.0435551
ENSG00000232949	AC002480.2	lncRNA	1.96761	0.00839457
ENSG00000104783	KCNN4	protein_coding	1.96747	0.00102161
ENSG00000224459	SLC25A34-AS1	lncRNA	1.9619	0.0372375
ENSG00000115008	IL1A	protein_coding	1.96035	0.0436772
ENSG00000113749	HRH2	protein_coding	1.95272	0.0295287
ENSG00000129595	EPB41L4A	protein_coding	1.95135	0.0348447
ENSG00000186654	PRR5	protein_coding	1.94908	0.00572897
ENSG00000078399	HOXA9	protein_coding	1.94822	0.0435843
ENSG00000178882	RFLNA	protein_coding	1.94391	0.00449883
ENSG00000224397	PELATON	lncRNA	1.94353	0.0393124
ENSG00000182013	PNMA8A	protein_coding	1.93885	0.0304624
ENSG00000248367	AC008610.1	lncRNA	1.9361	0.0328134
ENSG00000128652	HOXD3	protein_coding	1.93341	0.0277825
ENSG00000149634	SPATA25	protein_coding	1.93142	0.0278853
ENSG00000136842	TMOD1	protein_coding	1.92319	0.00873134
ENSG00000164078	MST1R	protein_coding	1.92319	0.0170184
ENSG00000272321	AP003355.2	lncRNA	1.91952	0.0314279
ENSG00000107731	UNC5B	protein_coding	1.91413	0.00069802
ENSG00000104368	PLAT	protein_coding	1.91404	0.0148755
ENSG00000144476	ACKR3	protein_coding	1.91067	0.0278179
ENSG00000241322	CDRT1	protein_coding	1.90679	0.0409182
ENSG00000156966	B3GNT7	protein_coding	1.89899	0.0399539
ENSG00000110031	LPXN	protein_coding	1.89858	0.000691231
ENSG00000099282	TSPAN15	protein_coding	1.89441	0.0493841
ENSG00000104951	IL4I1	protein_coding	1.89429	0.0284506
ENSG00000002587	HS3ST1	protein_coding	1.88873	0.0392484
ENSG00000056558	TRAF1	protein_coding	1.88847	0.00111606
ENSG00000077943	ITGA8	protein_coding	1.88534	0.0234652
ENSG00000255856	AC069503.1	lncRNA	1.88513	0.0254382
ENSG00000142677	IL22RA1	protein_coding	1.88321	0.0280861
ENSG00000276101	AC027601.3	lncRNA	1.88102	0.0352567
ENSG00000184995	IFNE	protein_coding	1.8794	0.0126365
ENSG00000196932	TMEM26	protein_coding	1.87834	0.00691628
ENSG00000170624	SGCD	protein_coding	1.87092	0.0170636
ENSG00000228495	LINC01013	lncRNA	1.8641	0.020243
ENSG00000132334	PTPRE	protein_coding	1.86148	0.0426914
ENSG00000158856	DMTN	protein_coding	1.85995	0.0157521
ENSG00000204287	HLA-DRA	protein_coding	1.8565	0.0169266
ENSG00000171889	MIR31HG	lncRNA	1.85529	0.00281228
ENSG00000171227	TMEM37	protein_coding	1.84947	0.0318303
ENSG00000154783	FGD5	protein_coding	1.84741	0.0400295
ENSG00000124225	PMEPA1	protein_coding	1.84491	6.51968e-06
ENSG00000108515	ENO3	protein_coding	1.8426	0.00214458
ENSG00000122420	PTGFR	protein_coding	1.83822	0.0363824
ENSG00000135363	LMO2	protein_coding	1.83752	0.0035274
ENSG00000276075	AC027682.6	lncRNA	1.83479	0.00657043
ENSG00000099985	OSM	protein_coding	1.83105	0.0443487
ENSG00000173801	JUP	protein_coding	1.82687	0.0014582
ENSG00000061455	PRDM6	protein_coding	1.82381	0.0229215
ENSG00000170775	GPR37	protein_coding	1.814	0.0362038
ENSG00000020633	RUNX3	protein_coding	1.81125	0.036199
ENSG00000278727	AC000403.1	lncRNA	1.80679	0.0182182
ENSG00000137965	IFI44	protein_coding	1.80581	0.00556047
ENSG00000174059	CD34	protein_coding	1.80507	0.0253396
ENSG00000141655	TNFRSF11A	protein_coding	1.80019	0.0273177
ENSG00000005513	SOX8	protein_coding	1.80009	0.017419
ENSG00000103034	NDRG4	protein_coding	1.79859	0.0434492
ENSG00000115226	FNDC4	protein_coding	1.79623	6.25471e-05
ENSG00000119714	GPR68	protein_coding	1.7896	0.0456607
ENSG00000197766	CFD	protein_coding	1.78575	0.0482233
ENSG00000135929	CYP27A1	protein_coding	1.7834	0.014985
ENSG00000197142	ACSL5	protein_coding	1.78	0.0150878
ENSG00000134470	IL15RA	protein_coding	1.77954	0.002724
ENSG00000091513	TF	protein_coding	1.77602	0.029474
ENSG00000129467	ADCY4	protein_coding	1.77261	0.0262371
ENSG00000175879	HOXD8	protein_coding	1.77142	0.0304861
ENSG00000237380	HOXD-AS2	lncRNA	1.77104	0.0256158
ENSG00000143434	SEMA6C	protein_coding	1.7693	0.02527
ENSG00000133216	EPHB2	protein_coding	1.76911	3.60072e-05
ENSG00000243449	C4orf48	protein_coding	1.76792	0.0416031
ENSG00000166206	GABRB3	protein_coding	1.76485	0.0334511
ENSG00000118971	CCND2	protein_coding	1.76207	0.0273731
ENSG00000167861	HID1	protein_coding	1.7613	0.041084
ENSG00000126882	FAM78A	protein_coding	1.75995	0.0454125
ENSG00000161040	FBXL13	protein_coding	1.75881	0.0267347
ENSG00000240891	PLCXD2	protein_coding	1.7572	0.0205448
ENSG00000279667	AL603839.4	TEC	1.75646	0.0217411
ENSG00000100767	PAPLN	protein_coding	1.75422	0.00245643
ENSG00000131196	NFATC1	protein_coding	1.75096	0.00376148
ENSG00000136999	CCN3	protein_coding	1.75004	0.00634042
ENSG00000125618	PAX8	protein_coding	1.74395	0.0261219
ENSG00000175538	KCNE3	protein_coding	1.74148	0.0231357
ENSG00000085276	MECOM	protein_coding	1.73674	0.0189912
ENSG00000164932	CTHRC1	protein_coding	1.73523	1.11594e-05
ENSG00000248429	FAM198B-AS1	lncRNA	1.72882	0.00478835
ENSG00000111335	OAS2	protein_coding	1.72661	0.043289
ENSG00000100368	CSF2RB	protein_coding	1.7205	0.0164112
ENSG00000112541	PDE10A	protein_coding	1.71937	0.000365879
ENSG00000231050	AL109917.1	lncRNA	1.71538	0.0440803
ENSG00000237781	ADAMTSL4-AS2	lncRNA	1.7129	0.0459692
ENSG00000028137	TNFRSF1B	protein_coding	1.71253	0.0421937
ENSG00000108551	RASD1	protein_coding	1.70845	0.0322541
ENSG00000123689	G0S2	protein_coding	1.70799	0.0245682
ENSG00000172889	EGFL7	protein_coding	1.70743	0.0295248
ENSG00000153707	PTPRD	protein_coding	1.70654	0.0168392
ENSG00000164171	ITGA2	protein_coding	1.7059	0.010964
ENSG00000135063	FAM189A2	protein_coding	1.70376	0.0321356
ENSG00000260807	CEROX1	lncRNA	1.70205	0.0385963
ENSG00000103154	NECAB2	protein_coding	1.69967	0.0355976
ENSG00000255337	AP001830.1	lncRNA	1.69765	0.0419392
ENSG00000125266	EFNB2	protein_coding	1.69737	0.00109336
ENSG00000245067	IGFBP7-AS1	lncRNA	1.69717	0.0346138
ENSG00000154262	ABCA6	protein_coding	1.69333	0.015737
ENSG00000087245	MMP2	protein_coding	1.69145	7.02458e-05
ENSG00000171992	SYNPO	protein_coding	1.69088	0.000239561
ENSG00000136244	IL6	protein_coding	1.6872	0.00437486
ENSG00000111962	UST	protein_coding	1.6831	0.00446862
ENSG00000285906	AC083855.2	lncRNA	1.68179	0.0389306
ENSG00000184497	TMEM255B	protein_coding	1.67932	0.0453
ENSG00000177989	ODF3B	protein_coding	1.67735	0.044098
ENSG00000258484	SPESP1	protein_coding	1.67582	0.0298783
ENSG00000158769	F11R	protein_coding	1.67567	0.0434998
ENSG00000177685	CRACR2B	protein_coding	1.6755	0.0231923
ENSG00000275993	SIK1B	protein_coding	1.6666	0.0224475
ENSG00000115380	EFEMP1	protein_coding	1.66451	0.0142935
ENSG00000003249	DBNDD1	protein_coding	1.66359	0.00819142
ENSG00000156486	KCNS2	protein_coding	1.6595	0.0284089
ENSG00000124920	MYRF	protein_coding	1.65884	0.0261566
ENSG00000144152	FBLN7	protein_coding	1.65045	0.00371213
ENSG00000105855	ITGB8	protein_coding	1.64937	0.00218772
ENSG00000257219	LNCOG	lncRNA	1.63979	0.0190261
ENSG00000230257	NFE4	lncRNA	1.63285	0.0462711
ENSG00000112902	SEMA5A	protein_coding	1.63128	0.00281513
ENSG00000162105	SHANK2	protein_coding	1.62768	0.0141235
ENSG00000158023	CFAP251	protein_coding	1.62466	0.00035344
ENSG00000105963	ADAP1	protein_coding	1.62285	0.0316019
ENSG00000176595	KBTBD11	protein_coding	1.62199	0.0422511
ENSG00000167191	GPRC5B	protein_coding	1.61677	0.0197644
ENSG00000090006	LTBP4	protein_coding	1.61306	0.0120815
ENSG00000229944	EIF4EP2	processed_pseudogene	1.60977	0.0434414
ENSG00000168071	CCDC88B	protein_coding	1.60625	0.0314931
ENSG00000183087	GAS6	protein_coding	1.605	0.000126044
ENSG00000170537	TMC7	protein_coding	1.60489	0.0255454
ENSG00000279138	AP002847.1	TEC	1.60321	0.0483034
ENSG00000230479	AP000695.1	lncRNA	1.60083	0.0348601
ENSG00000136383	ALPK3	protein_coding	1.59648	0.00916564
ENSG00000124813	RUNX2	protein_coding	1.59286	0.020875
ENSG00000059915	PSD	protein_coding	1.59222	0.0368789
ENSG00000198113	TOR4A	protein_coding	1.58536	0.00370766
ENSG00000179163	FUCA1	protein_coding	1.57695	0.00506789
ENSG00000091428	RAPGEF4	protein_coding	1.57602	0.0168323
ENSG00000116741	RGS2	protein_coding	1.57586	0.00225921
ENSG00000178531	CTXN1	protein_coding	1.56599	0.0127876
ENSG00000182890	GLUD2	protein_coding	1.56568	0.0417554
ENSG00000168062	BATF2	protein_coding	1.56144	0.0213923
ENSG00000164647	STEAP1	protein_coding	1.55281	0.00616091
ENSG00000156510	HKDC1	protein_coding	1.55133	0.0276196
ENSG00000250644	AC068580.4	protein_coding	1.55123	0.0469123
ENSG00000012124	CD22	protein_coding	1.54815	0.0287464
ENSG00000171812	COL8A2	protein_coding	1.54586	0.0126564
ENSG00000091622	PITPNM3	protein_coding	1.54219	0.0120324
ENSG00000184588	PDE4B	protein_coding	1.53245	0.0496578
ENSG00000139679	LPAR6	protein_coding	1.51672	0.0231382
ENSG00000150907	FOXO1	protein_coding	1.5142	0.0400828
ENSG00000280434	AL031595.3	lncRNA	1.51153	0.0378552
ENSG00000197191	CYSRT1	protein_coding	1.5109	0.0248583
ENSG00000285867	BX470102.2	lncRNA	1.50991	0.0263266
ENSG00000233818	AP000695.2	lncRNA	1.5099	0.0290452
ENSG00000182240	BACE2	protein_coding	1.50157	0.000152808
ENSG00000127951	FGL2	protein_coding	1.49452	0.0407007
ENSG00000185760	KCNQ5	protein_coding	1.49127	0.0469093
ENSG00000120075	HOXB5	protein_coding	1.48749	0.0157194
ENSG00000165807	PPP1R36	protein_coding	1.48205	0.0337992
ENSG00000145147	SLIT2	protein_coding	1.48072	0.0015091
ENSG00000119681	LTBP2	protein_coding	1.47472	0.000318742
ENSG00000126785	RHOJ	protein_coding	1.47316	0.0134585
ENSG00000129910	CDH15	protein_coding	1.47041	0.0359315
ENSG00000154553	PDLIM3	protein_coding	1.46428	0.00627645
ENSG00000138835	RGS3	protein_coding	1.45559	0.000687695
ENSG00000168916	ZNF608	protein_coding	1.4534	0.0126234
ENSG00000187699	C2orf88	protein_coding	1.4493	0.0463122
ENSG00000117525	F3	protein_coding	1.44206	0.0455821
ENSG00000159556	ISL2	protein_coding	1.42988	0.0377442
ENSG00000177283	FZD8	protein_coding	1.42833	0.00813024
ENSG00000182667	NTM	protein_coding	1.42783	0.0259015
ENSG00000179348	GATA2	protein_coding	1.42619	0.0451717
ENSG00000198483	ANKRD35	protein_coding	1.42315	0.0468081
ENSG00000071246	VASH1	protein_coding	1.42305	0.0368966
ENSG00000162944	RFTN2	protein_coding	1.42258	0.0420952
ENSG00000129167	TPH1	protein_coding	1.4182	0.0460995
ENSG00000165804	ZNF219	protein_coding	1.41757	0.0171295
ENSG00000105499	PLA2G4C	protein_coding	1.41397	0.0156037
ENSG00000162148	PPP1R32	protein_coding	1.40959	0.029671
ENSG00000197892	KIF13B	protein_coding	1.40285	0.00473911
ENSG00000108846	ABCC3	protein_coding	1.40261	0.00568592
ENSG00000175602	CCDC85B	protein_coding	1.40048	0.0126843
ENSG00000197119	SLC25A29	protein_coding	1.39906	0.0401699
ENSG00000100234	TIMP3	protein_coding	1.39337	0.0230041
ENSG00000124766	SOX4	protein_coding	1.39124	0.000591928
ENSG00000272374	Z97832.2	lncRNA	1.38659	0.0424459
ENSG00000185112	FAM43A	protein_coding	1.38589	0.00152444
ENSG00000146674	IGFBP3	protein_coding	1.37801	0.000776382
ENSG00000116701	NCF2	protein_coding	1.37797	0.0447564
ENSG00000006118	TMEM132A	protein_coding	1.37783	0.00514193
ENSG00000162849	KIF26B	protein_coding	1.36933	0.0330396
ENSG00000197208	SLC22A4	protein_coding	1.35192	0.0374018
ENSG00000164684	ZNF704	protein_coding	1.35165	0.0116038
ENSG00000137463	MGARP	protein_coding	1.34826	0.0339024
ENSG00000108511	HOXB6	protein_coding	1.34795	0.00875583
ENSG00000274528	AC090970.2	lncRNA	1.34298	0.0333787
ENSG00000260911	AC135050.3	lncRNA	1.34	0.0484918
ENSG00000137573	SULF1	protein_coding	1.33441	0.000447757
ENSG00000198355	PIM3	protein_coding	1.33045	0.0311699
ENSG00000220785	MTMR9LP	transcribed_unprocessed_pseudogene	1.32942	0.028043
ENSG00000189223	PAX8-AS1	lncRNA	1.32637	0.0386445
ENSG00000074370	ATP2A3	protein_coding	1.32507	0.0398523
ENSG00000254726	MEX3A	protein_coding	1.32452	0.0168909
ENSG00000170421	KRT8	protein_coding	1.32188	0.00916228
ENSG00000167972	ABCA3	protein_coding	1.32072	0.0276356
ENSG00000099889	ARVCF	protein_coding	1.31096	0.0265817
ENSG00000130787	HIP1R	protein_coding	1.31025	0.0482686
ENSG00000092068	SLC7A8	protein_coding	1.30556	0.0470593
ENSG00000073150	PANX2	protein_coding	1.30326	0.0329066
ENSG00000106003	LFNG	protein_coding	1.3008	0.0455662
ENSG00000151702	FLI1	protein_coding	1.29386	0.0446764
ENSG00000223865	HLA-DPB1	protein_coding	1.29361	0.0201726
ENSG00000110987	BCL7A	protein_coding	1.28712	0.0170525
ENSG00000171408	PDE7B	protein_coding	1.28208	0.0413519
ENSG00000187955	COL14A1	protein_coding	1.28191	0.0364989
ENSG00000006638	TBXA2R	protein_coding	1.2743	0.0178218
ENSG00000106004	HOXA5	protein_coding	1.2698	0.032087
ENSG00000154134	ROBO3	protein_coding	1.26576	0.0184979
ENSG00000221890	NPTXR	protein_coding	1.26439	0.0202116
ENSG00000120318	ARAP3	protein_coding	1.25509	0.0367473
ENSG00000196196	HRCT1	protein_coding	1.2548	0.0389306
ENSG00000173926	MARCHF3	protein_coding	1.25474	0.026641
ENSG00000104998	IL27RA	protein_coding	1.24981	0.0339184
ENSG00000179588	ZFPM1	protein_coding	1.24054	0.0247945
ENSG00000168679	SLC16A4	protein_coding	1.23977	0.0177046
ENSG00000134198	TSPAN2	protein_coding	1.23367	0.0432025
ENSG00000073464	CLCN4	protein_coding	1.22896	0.005541
ENSG00000136235	GPNMB	protein_coding	1.22617	0.0484324
ENSG00000141068	KSR1	protein_coding	1.21395	0.00700409
ENSG00000154237	LRRK1	protein_coding	1.21297	0.0180834
ENSG00000038427	VCAN	protein_coding	1.20979	0.0254179
ENSG00000095752	IL11	protein_coding	1.20438	0.0336446
ENSG00000130513	GDF15	protein_coding	1.20436	0.0096093
ENSG00000130052	STARD8	protein_coding	1.20183	0.0433284
ENSG00000105711	SCN1B	protein_coding	1.19618	0.0125894
ENSG00000153234	NR4A2	protein_coding	1.18775	0.0215412
ENSG00000122778	KIAA1549	protein_coding	1.1813	0.00874517
ENSG00000162591	MEGF6	protein_coding	1.16311	0.0023549
ENSG00000110492	MDK	protein_coding	1.162	0.0423626
ENSG00000169744	LDB2	protein_coding	1.15835	0.00615129
ENSG00000104081	BMF	protein_coding	1.15336	0.0366132
ENSG00000142303	ADAMTS10	protein_coding	1.14356	0.00623613
ENSG00000158292	GPR153	protein_coding	1.14258	0.0377851
ENSG00000168010	ATG16L2	protein_coding	1.13664	0.00834562
ENSG00000171316	CHD7	protein_coding	1.13558	0.0496873
ENSG00000127415	IDUA	protein_coding	1.12982	0.0141057
ENSG00000162458	FBLIM1	protein_coding	1.12641	0.00195239
ENSG00000175130	MARCKSL1	protein_coding	1.12235	0.0041229
ENSG00000067177	PHKA1	protein_coding	1.1215	0.0439423
ENSG00000154096	THY1	protein_coding	1.12073	0.00887932
ENSG00000285517	AC010198.2	lncRNA	1.11968	0.0404501
ENSG00000117984	CTSD	protein_coding	1.11962	0.00069919
ENSG00000128567	PODXL	protein_coding	1.11673	0.0287663
ENSG00000115756	HPCAL1	protein_coding	1.11599	0.000201369
ENSG00000154258	ABCA9	protein_coding	1.11301	0.0212318
ENSG00000150551	LYPD1	protein_coding	1.11126	0.0319786
ENSG00000178922	HYI	protein_coding	1.11049	0.0142293
ENSG00000140937	CDH11	protein_coding	1.10553	0.0186424
ENSG00000176658	MYO1D	protein_coding	1.10228	0.0133463
ENSG00000196411	EPHB4	protein_coding	1.09463	0.0357762
ENSG00000104856	RELB	protein_coding	1.09279	0.0487037
ENSG00000152990	ADGRA3	protein_coding	1.06464	0.00265821
ENSG00000102547	CAB39L	protein_coding	1.06084	0.0365466
ENSG00000140945	CDH13	protein_coding	1.0588	0.00499886
ENSG00000025708	TYMP	protein_coding	1.0561	0.0454092
ENSG00000143387	CTSK	protein_coding	1.05308	0.0169336
ENSG00000166979	EVA1C	protein_coding	1.05123	0.0365913
ENSG00000185262	UBALD2	protein_coding	1.04903	0.0159517
ENSG00000188643	S100A16	protein_coding	1.03638	0.0122025
ENSG00000141448	GATA6	protein_coding	1.03602	0.0210152
ENSG00000137834	SMAD6	protein_coding	1.03553	0.00552798
ENSG00000107281	NPDC1	protein_coding	1.03511	0.0131213
ENSG00000145014	TMEM44	protein_coding	1.03114	0.0139965
ENSG00000153956	CACNA2D1	protein_coding	1.03078	0.048181
ENSG00000182492	BGN	protein_coding	1.02242	0.00637593
ENSG00000111261	MANSC1	protein_coding	1.02191	0.0355439
ENSG00000176845	METRNL	protein_coding	1.02091	0.011271
ENSG00000136295	TTYH3	protein_coding	1.02054	0.00765389
ENSG00000162618	ADGRL4	protein_coding	1.00558	0.0486895
ENSG00000105497	ZNF175	protein_coding	1.00169	0.0452006
ENSG00000213949	ITGA1	protein_coding	-1.00133	0.0370679
ENSG00000204314	PRRT1	protein_coding	-1.00426	0.0133033
ENSG00000164442	CITED2	protein_coding	-1.00432	0.00246911
ENSG00000155760	FZD7	protein_coding	-1.00524	0.0312068
ENSG00000147251	DOCK11	protein_coding	-1.01489	0.00788662
ENSG00000107968	MAP3K8	protein_coding	-1.02846	0.0203708
ENSG00000135862	LAMC1	protein_coding	-1.0354	0.00846718
ENSG00000259330	INAFM2	protein_coding	-1.0364	0.00116585
ENSG00000159200	RCAN1	protein_coding	-1.03979	0.0092053
ENSG00000064651	SLC12A2	protein_coding	-1.03986	0.00607251
ENSG00000152953	STK32B	protein_coding	-1.05117	0.00200604
ENSG00000143847	PPFIA4	protein_coding	-1.05357	0.046425
ENSG00000169439	SDC2	protein_coding	-1.05961	0.0211996
ENSG00000206538	VGLL3	protein_coding	-1.05998	0.035177
ENSG00000022267	FHL1	protein_coding	-1.07443	0.00168329
ENSG00000112893	MAN2A1	protein_coding	-1.09333	0.000504477
ENSG00000116675	DNAJC6	protein_coding	-1.09567	0.00600788
ENSG00000172935	MRGPRF	protein_coding	-1.09735	0.0339999
ENSG00000162437	RAVER2	protein_coding	-1.09824	0.00372572
ENSG00000173727	AP000769.1	transcribed_unprocessed_pseudogene	-1.10355	0.0309339
ENSG00000138356	AOX1	protein_coding	-1.112	0.00675642
ENSG00000203668	CHML	protein_coding	-1.11279	0.00362198
ENSG00000185499	MUC1	protein_coding	-1.11855	0.0265068
ENSG00000135362	PRR5L	protein_coding	-1.12215	0.0207879
ENSG00000072952	IRAG1	protein_coding	-1.12592	0.00752745
ENSG00000158258	CLSTN2	protein_coding	-1.12649	0.04943
ENSG00000107738	VSIR	protein_coding	-1.13055	0.0271601
ENSG00000118473	SGIP1	protein_coding	-1.13363	0.00128196
ENSG00000163171	CDC42EP3	protein_coding	-1.14063	0.00261893
ENSG00000160886	LY6K	protein_coding	-1.14101	0.0334557
ENSG00000070961	ATP2B1	protein_coding	-1.14232	0.00449854
ENSG00000143797	MBOAT2	protein_coding	-1.15981	0.000817538
ENSG00000126822	PLEKHG3	protein_coding	-1.16091	0.0247604
ENSG00000114923	SLC4A3	protein_coding	-1.16589	0.00973736
ENSG00000197852	INKA2	protein_coding	-1.17227	0.00261397
ENSG00000185633	NDUFA4L2	protein_coding	-1.17573	0.0192587
ENSG00000227811	INKA2-AS1	lncRNA	-1.17972	0.044165
ENSG00000249669	CARMN	lncRNA	-1.18352	0.0307596
ENSG00000117394	SLC2A1	protein_coding	-1.18612	0.000722724
ENSG00000004776	HSPB6	protein_coding	-1.18915	0.0235189
ENSG00000112078	KCTD20	protein_coding	-1.18936	0.0006829
ENSG00000106688	SLC1A1	protein_coding	-1.19485	0.00234752
ENSG00000148798	INA	protein_coding	-1.19557	0.0245605
ENSG00000138675	FGF5	protein_coding	-1.19945	0.00568061
ENSG00000085117	CD82	protein_coding	-1.19958	0.0265034
ENSG00000166923	GREM1	protein_coding	-1.20051	0.027195
ENSG00000164300	SERINC5	protein_coding	-1.20072	0.00957278
ENSG00000154736	ADAMTS5	protein_coding	-1.20172	0.041971
ENSG00000162433	AK4	protein_coding	-1.20408	0.00105843
ENSG00000146281	PM20D2	protein_coding	-1.20645	0.0193918
ENSG00000107796	ACTA2	protein_coding	-1.21504	0.00400671
ENSG00000146122	DAAM2	protein_coding	-1.21639	0.0348731
ENSG00000101846	STS	protein_coding	-1.21905	0.000698744
ENSG00000180660	MAB21L1	protein_coding	-1.22142	0.0480192
ENSG00000163909	HEYL	protein_coding	-1.2232	0.0260657
ENSG00000166448	TMEM130	protein_coding	-1.2241	0.00131618
ENSG00000109861	CTSC	protein_coding	-1.23162	0.000669859
ENSG00000149571	KIRREL3	protein_coding	-1.238	0.0098606
ENSG00000183023	SLC8A1	protein_coding	-1.24701	0.000421167
ENSG00000119922	IFIT2	protein_coding	-1.25691	0.028313
ENSG00000101605	MYOM1	protein_coding	-1.25884	0.0335854
ENSG00000126562	WNK4	protein_coding	-1.25945	0.0312781
ENSG00000112183	RBM24	protein_coding	-1.2682	0.00244342
ENSG00000117602	RCAN3	protein_coding	-1.27417	0.0117079
ENSG00000258777	HIF1A-AS1	lncRNA	-1.27927	0.0457373
ENSG00000104723	TUSC3	protein_coding	-1.28118	0.0129274
ENSG00000282057	AC092807.3	lncRNA	-1.28137	0.0109656
ENSG00000198121	LPAR1	protein_coding	-1.28546	0.0018933
ENSG00000101384	JAG1	protein_coding	-1.28567	0.000628459
ENSG00000152784	PRDM8	protein_coding	-1.28736	0.00959415
ENSG00000101311	FERMT1	protein_coding	-1.29007	0.0466964
ENSG00000149201	CCDC81	protein_coding	-1.29567	0.00133525
ENSG00000171084	FAM86JP	transcribed_unprocessed_pseudogene	-1.29669	0.0461183
ENSG00000146197	SCUBE3	protein_coding	-1.29858	0.0271359
ENSG00000122367	LDB3	protein_coding	-1.30946	0.02921
ENSG00000155816	FMN2	protein_coding	-1.31574	0.000765557
ENSG00000163431	LMOD1	protein_coding	-1.32139	0.00103268
ENSG00000169933	FRMPD4	protein_coding	-1.33188	0.0328712
ENSG00000168014	C2CD3	protein_coding	-1.33602	8.0528e-05
ENSG00000111052	LIN7A	protein_coding	-1.33617	0.0349768
ENSG00000246273	SBF2-AS1	lncRNA	-1.3488	0.0309158
ENSG00000267405	AC005180.1	lncRNA	-1.34927	0.0479615
ENSG00000132031	MATN3	protein_coding	-1.35054	0.0353176
ENSG00000173705	SUSD5	protein_coding	-1.35177	0.00107338
ENSG00000174807	CD248	protein_coding	-1.3539	0.00699027
ENSG00000171246	NPTX1	protein_coding	-1.35467	0.0465165
ENSG00000168685	IL7R	protein_coding	-1.36407	0.00562936
ENSG00000157404	KIT	protein_coding	-1.37003	0.0119134
ENSG00000180801	ARSJ	protein_coding	-1.3705	0.000285316
ENSG00000106511	MEOX2	protein_coding	-1.3764	0.0246356
ENSG00000285569	AC099344.3	lncRNA	-1.37657	0.0396386
ENSG00000187068	C3orf70	protein_coding	-1.38352	0.0431242
ENSG00000126803	HSPA2	protein_coding	-1.38868	0.0409713
ENSG00000137501	SYTL2	protein_coding	-1.3907	0.0497954
ENSG00000182752	PAPPA	protein_coding	-1.39468	0.00686721
ENSG00000287516	AL359764.2	lncRNA	-1.3954	0.00734988
ENSG00000178386	ZNF223	protein_coding	-1.40461	0.041195
ENSG00000138623	SEMA7A	protein_coding	-1.40827	0.00137871
ENSG00000155980	KIF5A	protein_coding	-1.41019	0.0145638
ENSG00000174669	SLC29A2	protein_coding	-1.41131	0.0162929
ENSG00000160191	PDE9A	protein_coding	-1.41285	0.0139705
ENSG00000257335	MGAM	protein_coding	-1.41328	0.0293689
ENSG00000151617	EDNRA	protein_coding	-1.41422	0.000158996
ENSG00000166165	CKB	protein_coding	-1.41566	0.00210041
ENSG00000087303	NID2	protein_coding	-1.41781	0.000959871
ENSG00000172403	SYNPO2	protein_coding	-1.42359	0.0120922
ENSG00000074416	MGLL	protein_coding	-1.42412	0.000260168
ENSG00000187479	C11orf96	protein_coding	-1.42871	0.0356096
ENSG00000134602	STK26	protein_coding	-1.433	0.0268099
ENSG00000068976	PYGM	protein_coding	-1.43569	0.0264803
ENSG00000168490	PHYHIP	protein_coding	-1.43641	0.0433724
ENSG00000143507	DUSP10	protein_coding	-1.44344	0.00965328
ENSG00000074181	NOTCH3	protein_coding	-1.44624	0.00902281
ENSG00000149218	ENDOD1	protein_coding	-1.44774	2.98117e-05
ENSG00000148426	PROSER2	protein_coding	-1.44866	0.0268977
ENSG00000188112	C6orf132	protein_coding	-1.44931	1.27699e-05
ENSG00000162267	ITIH3	protein_coding	-1.4495	0.0034132
ENSG00000138336	TET1	protein_coding	-1.45283	0.0425243
ENSG00000136197	C7orf25	protein_coding	-1.46011	0.0203582
ENSG00000157766	ACAN	protein_coding	-1.46073	0.00253289
ENSG00000237813	AC002066.1	lncRNA	-1.46339	0.040938
ENSG00000109084	TMEM97	protein_coding	-1.47119	0.00018769
ENSG00000165072	MAMDC2	protein_coding	-1.47374	0.0107433
ENSG00000170323	FABP4	protein_coding	-1.48172	0.0254562
ENSG00000182901	RGS7	protein_coding	-1.48384	0.0277612
ENSG00000219891	ZSCAN12P1	transcribed_unprocessed_pseudogene	-1.48813	0.0327168
ENSG00000173546	CSPG4	protein_coding	-1.49037	8.26403e-05
ENSG00000169499	PLEKHA2	protein_coding	-1.49163	0.000713665
ENSG00000288022	AC117488.1	lncRNA	-1.49265	0.0339229
ENSG00000137872	SEMA6D	protein_coding	-1.50099	0.00251651
ENSG00000102445	RUBCNL	protein_coding	-1.50258	0.0356931
ENSG00000254535	PABPC4L	protein_coding	-1.50326	0.0310898
ENSG00000280383	Z95331.1	lncRNA	-1.50624	0.0357435
ENSG00000008735	MAPK8IP2	protein_coding	-1.50802	0.03636
ENSG00000134245	WNT2B	protein_coding	-1.50928	0.0128945
ENSG00000231064	THBS3-AS1	lncRNA	-1.51477	0.0354991
ENSG00000091409	ITGA6	protein_coding	-1.51949	0.035509
ENSG00000071282	LMCD1	protein_coding	-1.523	0.000490479
ENSG00000223930	AC117453.1	lncRNA	-1.52854	0.0241742
ENSG00000105048	TNNT1	protein_coding	-1.53228	0.0282381
ENSG00000121039	RDH10	protein_coding	-1.53273	0.00453288
ENSG00000109846	CRYAB	protein_coding	-1.53415	0.000189046
ENSG00000119938	PPP1R3C	protein_coding	-1.53587	1.4658e-05
ENSG00000158008	EXTL1	protein_coding	-1.55044	0.00385627
ENSG00000011465	DCN	protein_coding	-1.55674	1.71719e-05
ENSG00000269951	AC090181.2	lncRNA	-1.55708	0.0357118
ENSG00000271334	LINC02104	lncRNA	-1.55798	0.038308
ENSG00000118777	ABCG2	protein_coding	-1.55826	0.0239985
ENSG00000275560	AC008115.3	lncRNA	-1.55931	0.0188377
ENSG00000163145	C1QTNF7	protein_coding	-1.55971	0.0401873
ENSG00000235545	AC103923.1	lncRNA	-1.56085	0.0218615
ENSG00000261068	AL512274.1	lncRNA	-1.56402	0.0207339
ENSG00000143375	CGN	protein_coding	-1.56529	0.0249907
ENSG00000188613	NANOS1	protein_coding	-1.56669	0.0408897
ENSG00000204128	C2orf72	protein_coding	-1.56833	0.0262175
ENSG00000225206	MIR137HG	lncRNA	-1.57234	0.0153658
ENSG00000138395	CDK15	protein_coding	-1.58371	0.00227254
ENSG00000160838	LRRC71	protein_coding	-1.58651	0.0183537
ENSG00000268894	PLCE1-AS1	lncRNA	-1.58855	0.00071391
ENSG00000152049	KCNE4	protein_coding	-1.59208	0.00059361
ENSG00000182621	PLCB1	protein_coding	-1.5943	0.000138855
ENSG00000236296	GUSBP5	transcribed_processed_pseudogene	-1.59986	0.0211702
ENSG00000181634	TNFSF15	protein_coding	-1.60164	0.0316729
ENSG00000280219	AC093908.1	TEC	-1.60618	0.00791272
ENSG00000232485	RPL37A-DT	lncRNA	-1.60694	0.0307584
ENSG00000158246	TENT5B	protein_coding	-1.6075	0.00254323
ENSG00000099984	GSTT2	polymorphic_pseudogene	-1.60995	0.0459008
ENSG00000185950	IRS2	protein_coding	-1.6159	0.003992
ENSG00000030419	IKZF2	protein_coding	-1.6225	0.0041455
ENSG00000021645	NRXN3	protein_coding	-1.62466	0.00146351
ENSG00000213225	NOC2LP1	transcribed_processed_pseudogene	-1.62574	0.026951
ENSG00000132205	EMILIN2	protein_coding	-1.62777	0.000620291
ENSG00000248727	LINC01948	lncRNA	-1.62926	0.0403159
ENSG00000259347	AC087482.1	lncRNA	-1.63545	0.0203775
ENSG00000169136	ATF5	protein_coding	-1.64119	0.00425879
ENSG00000287721	AC061975.8	lncRNA	-1.64485	0.0232722
ENSG00000213626	LBH	protein_coding	-1.64958	5.83106e-05
ENSG00000140563	MCTP2	protein_coding	-1.65529	0.013563
ENSG00000214517	PPME1	protein_coding	-1.66484	1.2358e-05
ENSG00000258457	AL132780.2	lncRNA	-1.6669	0.0296416
ENSG00000286511	Z95118.2	lncRNA	-1.6672	0.0463063
ENSG00000117013	KCNQ4	protein_coding	-1.66941	0.0102926
ENSG00000232527	LINC02802	lncRNA	-1.67414	0.0400534
ENSG00000163815	CLEC3B	protein_coding	-1.67731	0.038626
ENSG00000184368	MAP7D2	protein_coding	-1.68258	0.0195876
ENSG00000230002	ALMS1-IT1	lncRNA	-1.6854	0.047329
ENSG00000137819	PAQR5	protein_coding	-1.68821	0.0077097
ENSG00000144893	MED12L	protein_coding	-1.69402	0.0177852
ENSG00000139910	NOVA1	protein_coding	-1.69979	0.0287161
ENSG00000100344	PNPLA3	protein_coding	-1.70234	0.021923
ENSG00000144596	GRIP2	protein_coding	-1.70517	0.0318029
ENSG00000109063	MYH3	protein_coding	-1.70946	0.0137936
ENSG00000278949	AC127070.4	TEC	-1.70971	0.0226285
ENSG00000229816	DDX50P1	processed_pseudogene	-1.71265	0.0310003
ENSG00000018625	ATP1A2	protein_coding	-1.71634	0.0454306
ENSG00000126217	MCF2L	protein_coding	-1.7187	0.0102995
ENSG00000249846	LINC02021	lncRNA	-1.72041	0.0380409
ENSG00000274376	ADAMTS7P1	transcribed_unprocessed_pseudogene	-1.7216	0.0291192
ENSG00000149596	JPH2	protein_coding	-1.72232	8.98538e-06
ENSG00000016402	IL20RA	protein_coding	-1.72807	0.0342483
ENSG00000136531	SCN2A	protein_coding	-1.74721	0.0433103
ENSG00000109072	VTN	protein_coding	-1.74737	0.010401
ENSG00000124721	DNAH8	protein_coding	-1.74818	0.0337236
ENSG00000286118	AC234031.1	lncRNA	-1.75653	0.0489771
ENSG00000138347	MYPN	protein_coding	-1.76104	0.00244803
ENSG00000197614	MFAP5	protein_coding	-1.76873	0.00250115
ENSG00000111305	GSG1	protein_coding	-1.77239	0.0258561
ENSG00000118729	CASQ2	protein_coding	-1.77528	0.0405293
ENSG00000076641	PAG1	protein_coding	-1.78083	0.00162872
ENSG00000184985	SORCS2	protein_coding	-1.78431	0.0306986
ENSG00000171533	MAP6	protein_coding	-1.78491	0.0195875
ENSG00000141837	CACNA1A	protein_coding	-1.78553	0.00748798
ENSG00000133687	TMTC1	protein_coding	-1.78575	0.000794356
ENSG00000272502	AC104958.2	lncRNA	-1.79035	0.0265318
ENSG00000181652	ATG9B	protein_coding	-1.79536	0.0434915
ENSG00000167676	PLIN4	protein_coding	-1.79806	0.0372338
ENSG00000145244	CORIN	protein_coding	-1.80483	9.95512e-05
ENSG00000235033	DAAM2-AS1	lncRNA	-1.80517	0.0350573
ENSG00000155974	GRIP1	protein_coding	-1.80628	0.029574
ENSG00000227544	AC018647.1	lncRNA	-1.8153	0.0340987
ENSG00000148053	NTRK2	protein_coding	-1.81718	0.00248752
ENSG00000156475	PPP2R2B	protein_coding	-1.81853	0.0171713
ENSG00000145358	DDIT4L	protein_coding	-1.82503	0.0277533
ENSG00000251003	ZFPM2-AS1	lncRNA	-1.82967	0.0286853
ENSG00000236393	AC091806.1	lncRNA	-1.8418	0.00604501
ENSG00000018236	CNTN1	protein_coding	-1.84498	0.0440197
ENSG00000162630	B3GALT2	protein_coding	-1.84977	0.00432285
ENSG00000182329	KIAA2012	protein_coding	-1.85098	0.0180893
ENSG00000182771	GRID1	protein_coding	-1.85336	0.0136028
ENSG00000214357	NEURL1B	protein_coding	-1.8762	0.000812781
ENSG00000130413	STK33	protein_coding	-1.88079	0.00987087
ENSG00000169903	TM4SF4	protein_coding	-1.88899	0.0480109
ENSG00000168779	SHOX2	protein_coding	-1.89021	0.000482655
ENSG00000141052	MYOCD	protein_coding	-1.89838	0.000784418
ENSG00000129354	AP1M2	protein_coding	-1.90007	0.00638366
ENSG00000147206	NXF3	protein_coding	-1.90074	0.00835589
ENSG00000186897	C1QL4	protein_coding	-1.90425	0.0180378
ENSG00000235997	LINC01936	lncRNA	-1.90493	0.0296714
ENSG00000170549	IRX1	protein_coding	-1.90722	0.0230889
ENSG00000273008	CSGALNACT2-DT	lncRNA	-1.90776	0.0142953
ENSG00000175274	TP53I11	protein_coding	-1.91305	5.36934e-05
ENSG00000182389	CACNB4	protein_coding	-1.91316	0.0163153
ENSG00000273102	AP000569.1	lncRNA	-1.91499	0.0383917
ENSG00000228906	AL353804.1	lncRNA	-1.92012	0.0261167
ENSG00000196569	LAMA2	protein_coding	-1.93165	0.00664189
ENSG00000230390	LINC01048	lncRNA	-1.94081	0.0258044
ENSG00000124882	EREG	protein_coding	-1.94217	0.0313279
ENSG00000169071	ROR2	protein_coding	-1.94486	0.00646619
ENSG00000232194	Z99943.1	lncRNA	-1.95016	0.0358607
ENSG00000286034	AC100822.1	lncRNA	-1.95822	0.00777813
ENSG00000110002	VWA5A	protein_coding	-1.96049	0.000893131
ENSG00000259676	AC103982.1	lncRNA	-1.96719	0.0016937
ENSG00000164106	SCRG1	protein_coding	-1.96983	0.0149275
ENSG00000154548	SRSF12	protein_coding	-1.97035	0.0457027
ENSG00000250742	LINC02381	lncRNA	-1.97276	0.000447355
ENSG00000163347	CLDN1	protein_coding	-1.97384	0.0119535
ENSG00000123243	ITIH5	protein_coding	-1.97993	0.000497559
ENSG00000285875	AL035446.2	lncRNA	-1.98647	0.0424996
ENSG00000133169	BEX1	protein_coding	-1.99552	4.05812e-05
ENSG00000164122	ASB5	protein_coding	-2.00305	0.0193582
ENSG00000112218	GPR63	protein_coding	-2.00614	0.0081787
ENSG00000250986	LINC02600	lncRNA	-2.00945	0.00770344
ENSG00000233057	EEF1A1P14	processed_pseudogene	-2.02016	0.039097
ENSG00000253307	AC011676.1	lncRNA	-2.03794	0.0421795
ENSG00000102554	KLF5	protein_coding	-2.0438	1.19499e-05
ENSG00000176165	FOXG1	protein_coding	-2.04626	0.0191203
ENSG00000184408	KCND2	protein_coding	-2.04651	0.00461296
ENSG00000167608	TMC4	protein_coding	-2.05803	0.00828191
ENSG00000136014	USP44	protein_coding	-2.06289	0.00548264
ENSG00000170373	CST1	protein_coding	-2.06989	0.0244128
ENSG00000171873	ADRA1D	protein_coding	-2.07319	0.00287212
ENSG00000230918	DPP4-DT	lncRNA	-2.07438	0.0355015
ENSG00000176928	GCNT4	protein_coding	-2.07753	0.00121713
ENSG00000231924	PSG1	protein_coding	-2.08397	0.0084608
ENSG00000166396	SERPINB7	protein_coding	-2.09289	0.0265863
ENSG00000261136	AC023908.3	lncRNA	-2.09863	0.00240935
ENSG00000126218	F10	protein_coding	-2.10626	0.000537918
ENSG00000196616	ADH1B	protein_coding	-2.10905	0.000461694
ENSG00000188828	GLRA4	transcribed_unitary_pseudogene	-2.11386	0.0226511
ENSG00000181072	CHRM2	protein_coding	-2.11518	0.00718702
ENSG00000269902	AC234772.1	lncRNA	-2.11999	0.0458189
ENSG00000241945	PWP2	protein_coding	-2.12061	0.025179
ENSG00000164530	PI16	protein_coding	-2.12264	0.0114599
ENSG00000242221	PSG2	protein_coding	-2.13519	0.0402111
ENSG00000215241	LINC02449	lncRNA	-2.13869	0.00877301
ENSG00000228477	AL663070.1	processed_pseudogene	-2.14259	0.0209322
ENSG00000183770	FOXL2	protein_coding	-2.14983	0.0176841
ENSG00000254506	AP003080.1	transcribed_processed_pseudogene	-2.1593	0.00509365
ENSG00000186564	FOXD2	protein_coding	-2.15968	0.0495138
ENSG00000280083	AC079777.1	TEC	-2.16047	0.0439278
ENSG00000288617	AL049777.1	lncRNA	-2.16164	0.0121625
ENSG00000230393	AC092667.1	lncRNA	-2.16629	0.00701412
ENSG00000184156	KCNQ3	protein_coding	-2.16779	0.0100172
ENSG00000286481	AC011246.1	lncRNA	-2.1829	0.0241646
ENSG00000272163	AF106564.1	lncRNA	-2.18302	0.00508943
ENSG00000188394	GPR21	protein_coding	-2.18901	0.0134968
ENSG00000156920	ADGRG4	protein_coding	-2.1902	0.0266
ENSG00000241644	INMT	protein_coding	-2.19725	0.00196138
ENSG00000175899	A2M	protein_coding	-2.20552	0.000586982
ENSG00000234362	LINC01914	lncRNA	-2.20667	0.0395238
ENSG00000257126	FOXG1-AS1	lncRNA	-2.20879	0.0252242
ENSG00000038295	TLL1	protein_coding	-2.21029	0.0357762
ENSG00000245468	LINC02447	lncRNA	-2.22135	0.0299384
ENSG00000134343	ANO3	protein_coding	-2.22211	0.0398966
ENSG00000198780	FAM169A	protein_coding	-2.22892	0.00635614
ENSG00000274290	H2BC6	protein_coding	-2.23377	0.0247335
ENSG00000221818	EBF2	protein_coding	-2.26445	0.00625743
ENSG00000215910	C1orf167	protein_coding	-2.27528	0.0441084
ENSG00000255970	LINC02421	lncRNA	-2.28244	0.0152601
ENSG00000163017	ACTG2	protein_coding	-2.29223	4.15158e-05
ENSG00000204963	PCDHA7	protein_coding	-2.29351	0.0259484
ENSG00000274737	AC004466.2	lncRNA	-2.2945	0.0405881
ENSG00000108381	ASPA	protein_coding	-2.29537	0.0102442
ENSG00000187950	OVCH1	protein_coding	-2.29599	0.0365313
ENSG00000277511	AC116407.2	lncRNA	-2.30046	0.0336664
ENSG00000206140	TMEM191C	protein_coding	-2.31775	0.024538
ENSG00000231742	LINC01273	lncRNA	-2.32564	0.00386449
ENSG00000267750	RUNDC3A-AS1	lncRNA	-2.33811	0.0115615
ENSG00000203995	ZYG11A	protein_coding	-2.34308	0.00642976
ENSG00000232133	IMPDH1P10	processed_pseudogene	-2.35977	0.010893
ENSG00000103175	WFDC1	protein_coding	-2.36161	0.000272133
ENSG00000137672	TRPC6	protein_coding	-2.36354	1.15578e-06
ENSG00000077063	CTTNBP2	protein_coding	-2.36824	0.00609175
ENSG00000105650	PDE4C	protein_coding	-2.36943	0.00505274
ENSG00000135116	HRK	protein_coding	-2.38544	0.0105672
ENSG00000280200	AC073862.5	TEC	-2.39378	0.0419341
ENSG00000104722	NEFM	protein_coding	-2.39977	0.000358163
ENSG00000285964	AC002074.2	lncRNA	-2.40254	0.0458458
ENSG00000228035	NGF-AS1	lncRNA	-2.41098	0.00398356
ENSG00000198125	MB	protein_coding	-2.42086	0.030373
ENSG00000143333	RGS16	protein_coding	-2.42265	0.000144275
ENSG00000140557	ST8SIA2	protein_coding	-2.42334	0.0277439
ENSG00000157150	TIMP4	protein_coding	-2.43057	0.00804851
ENSG00000242265	PEG10	protein_coding	-2.43356	8.76188e-15
ENSG00000285973	AC063960.2	lncRNA	-2.43682	0.00893604
ENSG00000111057	KRT18	protein_coding	-2.44568	5.21566e-05
ENSG00000260230	FRRS1L	protein_coding	-2.45671	0.00158852
ENSG00000186462	NAP1L2	protein_coding	-2.4626	0.00827085
ENSG00000207524	RNU6-33P	snRNA	-2.4643	0.044339
ENSG00000239605	STPG4	protein_coding	-2.46517	0.0472966
ENSG00000250645	AC010442.2	processed_pseudogene	-2.47555	0.0356498
ENSG00000247324	AC010547.1	lncRNA	-2.47824	0.0263817
ENSG00000114854	TNNC1	protein_coding	-2.48471	1.51046e-05
ENSG00000183807	FAM162B	protein_coding	-2.48883	0.000239078
ENSG00000162998	FRZB	protein_coding	-2.50408	0.00250639
ENSG00000196557	CACNA1H	protein_coding	-2.50455	0.000140711
ENSG00000102854	MSLN	protein_coding	-2.50821	0.0191475
ENSG00000145526	CDH18	protein_coding	-2.51021	0.019383
ENSG00000103710	RASL12	protein_coding	-2.52146	0.0309684
ENSG00000279518	AC083843.3	TEC	-2.52324	0.0127319
ENSG00000173391	OLR1	protein_coding	-2.52603	0.00755484
ENSG00000102109	PCSK1N	protein_coding	-2.53054	0.0187281
ENSG00000143674	MAP3K21	protein_coding	-2.53962	0.00848442
ENSG00000248479	AC104137.1	lncRNA	-2.54115	0.00800263
ENSG00000275226	LINC00547	lncRNA	-2.5479	0.000114566
ENSG00000047365	ARAP2	protein_coding	-2.55134	0.0078376
ENSG00000287647	AC093575.1	lncRNA	-2.5579	0.0172852
ENSG00000110436	SLC1A2	protein_coding	-2.56742	0.0147971
ENSG00000197181	PIWIL2	protein_coding	-2.57422	0.0177537
ENSG00000163362	INAVA	protein_coding	-2.57709	0.00024789
ENSG00000144891	AGTR1	protein_coding	-2.58291	9.16115e-05
ENSG00000279602	AC109326.1	TEC	-2.58498	0.00505529
ENSG00000184698	OR51M1	protein_coding	-2.58709	0.0353897
ENSG00000272398	CD24	protein_coding	-2.63136	0.00677413
ENSG00000237676	RPL30P4	processed_pseudogene	-2.6455	0.0158482
ENSG00000047597	XK	protein_coding	-2.64565	0.00451925
ENSG00000270689	BUD13P1	processed_pseudogene	-2.64694	0.00183779
ENSG00000214249	CTAGE11P	processed_pseudogene	-2.65211	0.0376164
ENSG00000150471	ADGRL3	protein_coding	-2.65379	0.00499586
ENSG00000136574	GATA4	protein_coding	-2.65891	0.00277951
ENSG00000002745	WNT16	protein_coding	-2.6623	0.00440161
ENSG00000174429	ABRA	protein_coding	-2.66453	0.0176842
ENSG00000267886	AC074135.1	lncRNA	-2.66584	0.00631427
ENSG00000183072	NKX2-5	protein_coding	-2.67176	0.0280018
ENSG00000253214	AC079209.1	lncRNA	-2.67453	0.0393862
ENSG00000235875	ARHGEF7-AS2	lncRNA	-2.68108	0.0152436
ENSG00000131746	TNS4	protein_coding	-2.69191	0.031292
ENSG00000267394	AC004596.1	lncRNA	-2.69506	0.0284044
ENSG00000287255	AC007877.1	lncRNA	-2.6955	0.000829087
ENSG00000164128	NPY1R	protein_coding	-2.69832	0.000770894
ENSG00000130600	H19	lncRNA	-2.69885	0.00760109
ENSG00000260139	CSPG4P13	transcribed_unprocessed_pseudogene	-2.69975	0.00148198
ENSG00000173626	TRAPPC3L	protein_coding	-2.70084	0.0233587
ENSG00000179455	MKRN3	protein_coding	-2.70615	0.0467277
ENSG00000174564	IL20RB	protein_coding	-2.70705	0.000482006
ENSG00000237892	KLF7-IT1	lncRNA	-2.70862	0.0261144
ENSG00000285188	AC008397.2	protein_coding	-2.70968	0.00206308
ENSG00000271631	AL139041.1	lncRNA	-2.71157	0.0347277
ENSG00000143469	SYT14	protein_coding	-2.71428	0.0025217
ENSG00000135406	PRPH	protein_coding	-2.72313	0.000343189
ENSG00000271105	SCML2P2	processed_pseudogene	-2.72368	0.0131542
ENSG00000132464	ENAM	protein_coding	-2.72398	0.00268298
ENSG00000280269	AP000577.2	TEC	-2.72806	0.00306467
ENSG00000238365	RNU7-57P	snRNA	-2.73673	0.0451496
ENSG00000114200	BCHE	protein_coding	-2.73703	0.000310904
ENSG00000269961	AC010359.2	lncRNA	-2.74584	0.00682102
ENSG00000173988	LRRC63	protein_coding	-2.74747	0.026129
ENSG00000172497	ACOT12	protein_coding	-2.75029	0.0340254
ENSG00000287673	AC051635.1	lncRNA	-2.76014	0.0414224
ENSG00000262223	AC110285.1	lncRNA	-2.7684	0.0355988
ENSG00000113722	CDX1	protein_coding	-2.77336	0.0333742
ENSG00000087589	CASS4	protein_coding	-2.77641	0.00438525
ENSG00000228013	IL6R-AS1	lncRNA	-2.7777	0.0419976
ENSG00000259984	AL928711.1	unprocessed_pseudogene	-2.78513	0.02406
ENSG00000212135	SNORD67	snoRNA	-2.79577	0.0441926
ENSG00000119283	TRIM67	protein_coding	-2.81185	0.0334617
ENSG00000227060	LINC00629	lncRNA	-2.82118	0.0345703
ENSG00000057593	F7	protein_coding	-2.82218	0.026029
ENSG00000283294	AP005212.4	lncRNA	-2.82387	0.0221822
ENSG00000261039	LINC02544	lncRNA	-2.83163	0.025644
ENSG00000144218	AFF3	protein_coding	-2.84323	2.41687e-07
ENSG00000279344	AC007342.6	TEC	-2.87819	0.0138722
ENSG00000280241	AC079298.3	lncRNA	-2.87905	0.0120044
ENSG00000287738	AL359764.3	lncRNA	-2.88292	0.00912853
ENSG00000277586	NEFL	protein_coding	-2.88903	0.00132533
ENSG00000170848	PSG6	protein_coding	-2.90735	0.0232712
ENSG00000027644	INSRR	protein_coding	-2.90908	0.0172661
ENSG00000253641	LINCR-0001	lncRNA	-2.91253	0.0122088
ENSG00000269113	TRABD2B	protein_coding	-2.92043	1.62413e-05
ENSG00000154856	APCDD1	protein_coding	-2.92479	0.000142909
ENSG00000197769	MAP1LC3C	protein_coding	-2.93457	0.0292452
ENSG00000117600	PLPPR4	protein_coding	-2.94134	2.37327e-07
ENSG00000251259	AC004069.1	lncRNA	-2.94272	0.0421011
ENSG00000259868	AL163952.1	lncRNA	-2.94331	0.0101741
ENSG00000266111	AC068025.2	lncRNA	-2.95014	0.0477863
ENSG00000213943	KRT18P17	processed_pseudogene	-2.96367	0.00683295
ENSG00000271849	MAN2A1-DT	lncRNA	-2.97125	0.0274228
ENSG00000277631	PGM5P3-AS1	lncRNA	-2.97671	0.0494243
ENSG00000188257	PLA2G2A	protein_coding	-2.97678	0.0270805
ENSG00000118194	TNNT2	protein_coding	-2.98746	0.0336726
ENSG00000214955	AP000317.1	lncRNA	-2.99779	0.0391579
ENSG00000283023	FRG1GP	unprocessed_pseudogene	-2.99852	0.0403722
ENSG00000183668	PSG9	protein_coding	-2.99975	0.00540195
ENSG00000046604	DSG2	protein_coding	-3.00502	0.00200916
ENSG00000165091	TMC1	protein_coding	-3.00852	0.00774781
ENSG00000095627	TDRD1	protein_coding	-3.00919	0.0304032
ENSG00000250298	GIMD1	protein_coding	-3.0111	0.0214351
ENSG00000213640	EEF1DP4	processed_pseudogene	-3.01967	0.0185939
ENSG00000286496	AL359764.1	lncRNA	-3.02299	0.0136643
ENSG00000275759	AC026367.3	lncRNA	-3.02577	0.00817897
ENSG00000254138	AC113386.1	lncRNA	-3.0376	0.0340301
ENSG00000109255	NMU	protein_coding	-3.03917	0.0179079
ENSG00000118526	TCF21	protein_coding	-3.04397	2.15566e-05
ENSG00000265190	ANXA8	protein_coding	-3.0541	0.00442679
ENSG00000275620	FLJ16779	lncRNA	-3.06547	0.00945094
ENSG00000145242	EPHA5	protein_coding	-3.06891	1.1864e-07
ENSG00000084674	APOB	protein_coding	-3.06974	0.0209535
ENSG00000275552	AC243965.2	lncRNA	-3.07203	0.00774666
ENSG00000153404	PLEKHG4B	protein_coding	-3.09096	0.0120743
ENSG00000228485	GRK5-IT1	lncRNA	-3.09722	0.0195763
ENSG00000272969	AC024243.1	lncRNA	-3.09829	0.0304839
ENSG00000074317	SNCB	protein_coding	-3.10171	0.0371043
ENSG00000150594	ADRA2A	protein_coding	-3.10499	8.52219e-05
ENSG00000236130	PTCSC2	lncRNA	-3.10967	0.0304043
ENSG00000272625	AP000919.3	lncRNA	-3.11545	0.00951203
ENSG00000166091	CMTM5	protein_coding	-3.11616	0.0143376
ENSG00000259182	AC019254.1	lncRNA	-3.14407	0.0105384
ENSG00000230623	AC104461.1	lncRNA	-3.14465	0.0377914
ENSG00000250834	KRT18P54	processed_pseudogene	-3.14603	0.037667
ENSG00000197977	ELOVL2	protein_coding	-3.14667	0.00467598
ENSG00000161896	IP6K3	protein_coding	-3.14896	0.000557893
ENSG00000276272	AC024884.2	lncRNA	-3.16499	0.0168235
ENSG00000257056	LINC02282	lncRNA	-3.16665	0.0451975
ENSG00000125872	LRRN4	protein_coding	-3.16704	0.0338048
ENSG00000189056	RELN	protein_coding	-3.18326	3.21357e-09
ENSG00000243955	GSTA1	protein_coding	-3.18856	0.0204423
ENSG00000034239	EFCAB1	protein_coding	-3.19655	0.00387353
ENSG00000250846	EPHA5-AS1	lncRNA	-3.19921	0.000494636
ENSG00000249816	LINC00964	lncRNA	-3.20533	0.0366581
ENSG00000231811	AL159166.1	lncRNA	-3.2208	0.0147018
ENSG00000152463	OLAH	protein_coding	-3.22227	7.09028e-05
ENSG00000226919	AL365184.1	lncRNA	-3.23065	0.00129804
ENSG00000214207	KRT18P10	processed_pseudogene	-3.23473	0.0184557
ENSG00000178919	FOXE1	protein_coding	-3.2485	3.6393e-06
ENSG00000145934	TENM2	protein_coding	-3.25134	4.16154e-05
ENSG00000226383	LINC01876	lncRNA	-3.25495	0.000888346
ENSG00000062038	CDH3	protein_coding	-3.26431	0.00227725
ENSG00000260588	AC027702.1	lncRNA	-3.26735	0.0082631
ENSG00000237070	AC005550.2	lncRNA	-3.27163	0.0241834
ENSG00000253736	AC022217.3	lncRNA	-3.27484	0.0107656
ENSG00000247675	LRP4-AS1	lncRNA	-3.28258	0.0286235
ENSG00000225092	AL355336.1	lncRNA	-3.29736	0.0117678
ENSG00000257150	PGAM1P5	transcribed_processed_pseudogene	-3.30141	0.00867207
ENSG00000229081	LINC01165	lncRNA	-3.30297	0.00496968
ENSG00000252835	SCARNA21	scaRNA	-3.31867	0.0105242
ENSG00000226286	AL008733.1	lncRNA	-3.32096	0.00107819
ENSG00000266677	AC087164.1	lncRNA	-3.35216	0.000434276
ENSG00000274286	ADRA2B	protein_coding	-3.36069	0.0035712
ENSG00000272910	AC090425.3	lncRNA	-3.37146	0.0265584
ENSG00000261600	AC233266.2	lncRNA	-3.40442	0.00519955
ENSG00000237438	CECR7	transcribed_unprocessed_pseudogene	-3.40922	0.00403704
ENSG00000174473	GALNTL6	protein_coding	-3.41502	0.0495324
ENSG00000138829	FBN2	protein_coding	-3.4155	0.000656073
ENSG00000261616	AC036108.3	lncRNA	-3.43107	0.00395701
ENSG00000164764	SBSPON	protein_coding	-3.43655	1.66578e-05
ENSG00000277224	H2BC7	protein_coding	-3.43913	0.0492653
ENSG00000137699	TRIM29	protein_coding	-3.44157	0.00806914
ENSG00000287225	Z84468.2	lncRNA	-3.44601	0.0187981
ENSG00000233217	MROH3P	transcribed_unitary_pseudogene	-3.45058	0.0495569
ENSG00000206262	FOXL2NB	protein_coding	-3.45434	0.000642428
ENSG00000235021	AL591848.1	lncRNA	-3.45494	0.0489064
ENSG00000244515	KRT18P34	processed_pseudogene	-3.45748	0.0333118
ENSG00000196859	KRT39	protein_coding	-3.47297	0.047017
ENSG00000267682	AC016590.2	lncRNA	-3.47925	0.00157102
ENSG00000232710	AC254562.2	lncRNA	-3.47988	0.0492824
ENSG00000234176	HSPA8P1	processed_pseudogene	-3.48251	0.00653483
ENSG00000224745	AC063965.2	lncRNA	-3.4838	0.0153567
ENSG00000238132	CASC4P1	processed_pseudogene	-3.48974	0.0250742
ENSG00000214975	PPIAP29	processed_pseudogene	-3.49063	0.0482007
ENSG00000214546	AC087491.1	lncRNA	-3.49068	0.0484301
ENSG00000275091	AC022098.4	lncRNA	-3.49315	0.0488271
ENSG00000242616	GNG10	protein_coding	-3.4942	0.0324007
ENSG00000270050	AL035427.1	lncRNA	-3.50672	0.0490781
ENSG00000148584	A1CF	protein_coding	-3.50673	0.0491167
ENSG00000200120	Y_RNA	misc_RNA	-3.50686	0.0495701
ENSG00000131055	COX4I2	protein_coding	-3.51214	0.0137041
ENSG00000222266	RNU6-757P	snRNA	-3.51611	0.0498521
ENSG00000144821	MYH15	protein_coding	-3.5183	0.00403066
ENSG00000172575	RASGRP1	protein_coding	-3.5184	2.68692e-06
ENSG00000180053	NKX2-6	protein_coding	-3.53226	0.0271047
ENSG00000288585	AC010184.1	lncRNA	-3.53609	0.00344361
ENSG00000265750	AC090772.3	lncRNA	-3.55533	0.00611095
ENSG00000112319	EYA4	protein_coding	-3.58986	0.000447984
ENSG00000287383	AC110809.1	lncRNA	-3.61181	0.00778793
ENSG00000170396	ZNF804A	protein_coding	-3.61823	3.72542e-11
ENSG00000261251	Z97055.2	lncRNA	-3.62318	0.00429664
ENSG00000285881	AC105206.3	lncRNA	-3.63219	0.00288049
ENSG00000253286	AC135166.1	lncRNA	-3.6373	0.0391154
ENSG00000242457	RBBP4P2	processed_pseudogene	-3.63738	0.0389121
ENSG00000288561	AC103975.1	unprocessed_pseudogene	-3.64536	0.0389552
ENSG00000279039	AC011447.6	TEC	-3.65273	0.0345833
ENSG00000119121	TRPM6	protein_coding	-3.65307	0.0400041
ENSG00000240877	RN7SL521P	misc_RNA	-3.66031	0.0427678
ENSG00000224961	LINC01752	lncRNA	-3.6618	0.0307446
ENSG00000257496	AC025031.1	lncRNA	-3.66542	0.038037
ENSG00000260773	AC055855.1	lncRNA	-3.66635	0.0429518
ENSG00000279206	AC004943.3	lncRNA	-3.66636	0.0428466
ENSG00000227308	LINC02832	lncRNA	-3.67716	0.0385162
ENSG00000187398	LUZP2	protein_coding	-3.67989	0.00517312
ENSG00000218713	AL512378.1	processed_pseudogene	-3.68478	0.0435644
ENSG00000259663	AC010478.1	lncRNA	-3.69753	0.0218271
ENSG00000235151	AC131097.3	lncRNA	-3.69908	0.0399062
ENSG00000249965	CDC42P4	processed_pseudogene	-3.70482	0.0295512
ENSG00000099994	SUSD2	protein_coding	-3.70723	1.68977e-21
ENSG00000229356	LRRC3-DT	lncRNA	-3.70901	0.0422837
ENSG00000280135	AL096816.1	TEC	-3.71091	0.037716
ENSG00000272588	AC139887.4	lncRNA	-3.7161	0.00435566
ENSG00000233179	Z82249.1	lncRNA	-3.7165	0.0340803
ENSG00000287214	AC021321.2	lncRNA	-3.71713	0.0422364
ENSG00000259257	AC037479.1	processed_pseudogene	-3.72264	0.0366857
ENSG00000168477	TNXB	protein_coding	-3.72409	2.93119e-07
ENSG00000233594	BTF3P5	processed_pseudogene	-3.7245	0.0215191
ENSG00000267409	AC068473.4	lncRNA	-3.72681	0.016568
ENSG00000139292	LGR5	protein_coding	-3.73505	3.61264e-13
ENSG00000203857	HSD3B1	protein_coding	-3.73565	0.0331795
ENSG00000236279	CLEC2L	protein_coding	-3.74048	0.0301282
ENSG00000276255	LINC02809	lncRNA	-3.75816	0.0226368
ENSG00000258640	RPL21P5	processed_pseudogene	-3.76004	0.0366157
ENSG00000273123	AC020634.2	lncRNA	-3.76004	0.036621
ENSG00000182533	CAV3	protein_coding	-3.77083	0.002082
ENSG00000235885	LINC01828	lncRNA	-3.77183	0.00832017
ENSG00000184937	WT1	protein_coding	-3.79497	0.00917185
ENSG00000228702	AL645998.1	processed_pseudogene	-3.80326	0.0365332
ENSG00000179046	TRIML2	protein_coding	-3.82103	0.00324772
ENSG00000126733	DACH2	protein_coding	-3.8397	0.000234118
ENSG00000154914	USP43	protein_coding	-3.85913	9.57604e-05
ENSG00000235711	ANKRD34C	protein_coding	-3.87302	0.0495228
ENSG00000251209	LINC00923	lncRNA	-3.87328	0.0470752
ENSG00000239219	AC008040.1	lncRNA	-3.88014	0.0261961
ENSG00000169218	RSPO1	protein_coding	-3.89326	0.0188077
ENSG00000230753	ZNF341-AS1	lncRNA	-3.90311	0.0156677
ENSG00000266830	AC061975.6	lncRNA	-3.90417	0.0265853
ENSG00000125551	PLGLB2	protein_coding	-3.90591	0.0236639
ENSG00000260672	AC100827.4	lncRNA	-3.9095	0.0258775
ENSG00000112812	PRSS16	protein_coding	-3.91394	0.00213659
ENSG00000171551	ECEL1	protein_coding	-3.92014	0.0318958
ENSG00000115523	GNLY	protein_coding	-3.93261	0.0300266
ENSG00000168079	SCARA5	protein_coding	-3.94097	0.00581699
ENSG00000286756	AP000769.6	lncRNA	-3.94221	0.0258096
ENSG00000266601	AC018521.6	lncRNA	-3.94562	0.0256403
ENSG00000286965	AC108066.2	lncRNA	-3.94565	0.0257223
ENSG00000250197	HMGN1P15	processed_pseudogene	-3.94572	0.0259581
ENSG00000248576	AC023794.1	lncRNA	-3.95578	0.0253212
ENSG00000134762	DSC3	protein_coding	-3.97579	0.0147685
ENSG00000162494	LRRC38	protein_coding	-3.98641	0.0469068
ENSG00000253123	AC091182.1	lncRNA	-3.99032	1.67543e-09
ENSG00000249738	AC008691.1	lncRNA	-4.0026	0.0294915
ENSG00000264370	MIR3125	miRNA	-4.00696	0.0441495
ENSG00000284645	AL592182.2	lncRNA	-4.00748	0.0417655
ENSG00000134184	GSTM1	protein_coding	-4.01371	0.0014099
ENSG00000259751	TUBAP11	processed_pseudogene	-4.01555	0.0443852
ENSG00000114638	UPK1B	protein_coding	-4.01704	6.22825e-07
ENSG00000286472	AL035252.5	lncRNA	-4.01914	0.0429632
ENSG00000101746	NOL4	protein_coding	-4.02818	0.0413848
ENSG00000270133	AC025766.1	lncRNA	-4.03284	0.0195096
ENSG00000173208	ABCD2	protein_coding	-4.03589	0.0290297
ENSG00000170370	EMX2	protein_coding	-4.03694	0.000593026
ENSG00000230751	AC007036.2	lncRNA	-4.05028	0.0436009
ENSG00000285908	AC080128.2	lncRNA	-4.05825	0.0232927
ENSG00000255394	C8orf49	lncRNA	-4.06792	0.0238885
ENSG00000248578	NPM1P21	processed_pseudogene	-4.0694	0.0231243
ENSG00000246526	LINC02481	lncRNA	-4.07347	0.0100295
ENSG00000105509	HAS1	protein_coding	-4.0786	0.00774073
ENSG00000239419	RN7SL535P	misc_RNA	-4.08385	0.0205767
ENSG00000277723	MIR6827	miRNA	-4.09964	0.0419208
ENSG00000175018	TEX36	protein_coding	-4.10477	0.0152162
ENSG00000275092	AL031710.2	lncRNA	-4.11226	0.0118333
ENSG00000228919	AC097381.1	lncRNA	-4.11227	0.0118442
ENSG00000251169	LINC01843	lncRNA	-4.11717	0.0239702
ENSG00000280073	AL157996.1	TEC	-4.12121	0.0102325
ENSG00000225531	AL807761.2	processed_pseudogene	-4.12351	0.0239592
ENSG00000227200	AL162724.1	lncRNA	-4.13086	0.0434806
ENSG00000167434	CA4	protein_coding	-4.13781	0.0363132
ENSG00000254463	PPIAP41	processed_pseudogene	-4.16324	0.0202188
ENSG00000255606	AP000439.1	lncRNA	-4.18555	0.0180581
ENSG00000230445	LRRC37A6P	transcribed_processed_pseudogene	-4.1931	0.0235749
ENSG00000260369	AC120024.1	lncRNA	-4.20052	0.0210165
ENSG00000163612	FAM86KP	unprocessed_pseudogene	-4.20305	0.0180578
ENSG00000287771	AC007271.1	lncRNA	-4.20503	0.0160196
ENSG00000272343	AC107952.2	lncRNA	-4.20852	0.0193505
ENSG00000257803	PIGAP1	processed_pseudogene	-4.20853	0.0192975
ENSG00000233077	LINC01271	lncRNA	-4.20991	0.0191163
ENSG00000275216	AL161431.1	lncRNA	-4.21026	0.000156263
ENSG00000206828	RNVU1-30	snRNA	-4.21665	0.00711032
ENSG00000267265	AC011476.3	lncRNA	-4.22415	0.0407513
ENSG00000272564	AC012511.1	lncRNA	-4.22429	0.0383881
ENSG00000255374	TAS2R43	protein_coding	-4.23374	0.0146506
ENSG00000141449	GREB1L	protein_coding	-4.23816	1.3343e-07
ENSG00000166569	CPLX4	protein_coding	-4.25806	0.0194611
ENSG00000286138	AC010336.7	lncRNA	-4.26617	0.0151085
ENSG00000256274	TAS2R64P	transcribed_unprocessed_pseudogene	-4.30706	0.0129138
ENSG00000223617	LINC00370	lncRNA	-4.30864	0.025902
ENSG00000222035	KIAA2012-AS1	lncRNA	-4.30945	0.0301284
ENSG00000156206	CFAP161	protein_coding	-4.3211	0.028874
ENSG00000132854	KANK4	protein_coding	-4.32139	0.0135366
ENSG00000259269	AC109630.1	lncRNA	-4.32283	0.0157175
ENSG00000269296	AC005614.1	lncRNA	-4.35086	0.0293483
ENSG00000254484	AP002336.1	lncRNA	-4.36651	0.0126386
ENSG00000254396	AL355432.1	lncRNA	-4.37498	0.0057319
ENSG00000209042	SNORD12C	snoRNA	-4.37908	0.0152462
ENSG00000183230	CTNNA3	protein_coding	-4.39486	0.00591703
ENSG00000234693	RIPOR3-AS1	lncRNA	-4.44284	0.0234447
ENSG00000124107	SLPI	protein_coding	-4.44329	0.021858
ENSG00000279075	AC091965.5	TEC	-4.46066	0.0129281
ENSG00000167281	RBFOX3	protein_coding	-4.4741	0.00975669
ENSG00000239593	AL513122.2	lncRNA	-4.48544	0.0138875
ENSG00000228251	AC012442.1	lncRNA	-4.48653	0.00970219
ENSG00000226133	LINC02794	lncRNA	-4.50326	0.0139301
ENSG00000169432	SCN9A	protein_coding	-4.50401	3.51009e-13
ENSG00000285650	AL157827.2	lncRNA	-4.52157	0.00446533
ENSG00000279855	AC005618.2	lncRNA	-4.53997	0.0104437
ENSG00000123560	PLP1	protein_coding	-4.55013	0.00204997
ENSG00000107807	TLX1	protein_coding	-4.5551	0.0147497
ENSG00000256084	AC092112.1	lncRNA	-4.57621	0.00756528
ENSG00000260876	LINC01229	lncRNA	-4.57739	0.00903452
ENSG00000228789	HCG22	transcribed_unitary_pseudogene	-4.60159	0.00272836
ENSG00000286997	AC005856.1	lncRNA	-4.60672	0.018767
ENSG00000277010	AC120498.10	lncRNA	-4.6131	0.00198083
ENSG00000189108	IL1RAPL2	protein_coding	-4.66351	0.0080807
ENSG00000284648	AC097493.3	unprocessed_pseudogene	-4.66583	0.021026
ENSG00000235023	AP001626.1	lncRNA	-4.69073	0.00442969
ENSG00000232044	SILC1	lncRNA	-4.69674	0.0359069
ENSG00000130226	DPP6	protein_coding	-4.70188	0.0137361
ENSG00000274776	AC090241.3	lncRNA	-4.70196	0.0156858
ENSG00000279806	AC018629.1	TEC	-4.73687	0.0406759
ENSG00000159337	PLA2G4D	protein_coding	-4.75915	0.00776883
ENSG00000270659	AC079610.1	lncRNA	-4.79542	0.00464003
ENSG00000151962	RBM46	protein_coding	-4.7968	0.0185834
ENSG00000225519	AL365434.1	lncRNA	-4.79944	0.0322189
ENSG00000119125	GDA	protein_coding	-4.79953	0.0312278
ENSG00000249307	LINC01088	lncRNA	-4.85101	0.00479141
ENSG00000179059	ZFP42	protein_coding	-4.86649	0.00127688
ENSG00000250432	FAM242C	lncRNA	-4.8697	0.00100476
ENSG00000164488	DACT2	protein_coding	-4.90352	0.0126266
ENSG00000265252	MIR3132	miRNA	-4.91412	0.007216
ENSG00000256262	USP30-AS1	lncRNA	-4.91631	0.0157829
ENSG00000174944	P2RY14	protein_coding	-4.94352	0.010934
ENSG00000250643	AC083906.3	lncRNA	-5.00434	0.0097175
ENSG00000229847	EMX2OS	lncRNA	-5.00698	3.55133e-05
ENSG00000170893	TRH	protein_coding	-5.01448	0.000146038
ENSG00000266265	KLF14	protein_coding	-5.01913	0.0106095
ENSG00000170382	LRRN2	protein_coding	-5.02966	0.00436915
ENSG00000287611	AC007922.4	lncRNA	-5.05868	0.00977111
ENSG00000272078	AL139423.1	lncRNA	-5.06403	0.00985317
ENSG00000016082	ISL1	protein_coding	-5.08822	0.000122191
ENSG00000204832	ST8SIA6-AS1	lncRNA	-5.13685	0.00109645
ENSG00000142449	FBN3	protein_coding	-5.14606	0.00348621
ENSG00000286431	BX842570.1	lncRNA	-5.14897	0.000963875
ENSG00000285094	LINC01488	lncRNA	-5.14943	0.000981586
ENSG00000167754	KLK5	protein_coding	-5.15	0.0190507
ENSG00000176092	CRYBG2	protein_coding	-5.188	0.000775101
ENSG00000205212	CCDC144NL	transcribed_unprocessed_pseudogene	-5.19906	0.00684365
ENSG00000186998	EMID1	protein_coding	-5.24952	0.00741925
ENSG00000144820	ADGRG7	protein_coding	-5.26944	0.0238897
ENSG00000106113	CRHR2	protein_coding	-5.32081	0.00316535
ENSG00000007952	NOX1	protein_coding	-5.32924	0.00241988
ENSG00000264067	AC005291.1	lncRNA	-5.3951	1.2519e-06
ENSG00000125414	MYH2	protein_coding	-5.43204	0.00524256
ENSG00000156219	ART3	protein_coding	-5.48117	0.00011411
ENSG00000185038	MROH2A	protein_coding	-5.49487	0.00136153
ENSG00000237061	AC100823.1	lncRNA	-5.51494	0.00416153
ENSG00000151572	ANO4	protein_coding	-5.52411	5.22321e-06
ENSG00000272763	AC103702.2	lncRNA	-5.55048	0.000187223
ENSG00000228162	AC097713.1	lncRNA	-5.65458	0.00283839
ENSG00000183798	EMILIN3	protein_coding	-5.72819	0.000553507
ENSG00000086696	HSD17B2	protein_coding	-5.77178	0.000174461
ENSG00000101198	NKAIN4	protein_coding	-5.82883	0.000986795
ENSG00000125878	TCF15	protein_coding	-5.92417	3.87488e-05
ENSG00000267313	KC6	lncRNA	-6.00459	0.00494187
ENSG00000253967	AC022730.4	lncRNA	-6.13746	0.00105702
ENSG00000112782	CLIC5	protein_coding	-6.42363	6.51866e-05
ENSG00000273388	AC005291.2	lncRNA	-6.7873	8.47517e-06
Supplementary Table S2. Differentially expressed genes in thrombus compared to pulmonary artery adventitia (control) of CTEPH patients at the threshold of 2-fold (logFC, fold change in logarithm of base 2) and p < 0.05 (PValue) (GEO accession number, GSE149413).

## Sheet: Supplementary_Table_S3
Ensembl Gene ID	Gene Symbol	Biotype	logFC	FDR
ENSG00000117115	PADI2	protein_coding	11.2039	6.9932e-69
ENSG00000179772	FOXS1	protein_coding	10.1681	1.83406e-47
ENSG00000159251	ACTC1	protein_coding	9.90074	0
ENSG00000132854	KANK4	protein_coding	9.54992	7.36899e-45
ENSG00000238280	AC067751.1	lncRNA	8.52659	2.33679e-35
ENSG00000198523	PLN	protein_coding	8.10374	9.29826e-73
ENSG00000198829	SUCNR1	protein_coding	7.76796	2.81913e-21
ENSG00000189052	CGB5	protein_coding	7.66909	3.15914e-20
ENSG00000144057	ST6GAL2	protein_coding	7.65703	7.22068e-19
ENSG00000213030	CGB8	protein_coding	7.4424	2.35109e-15
ENSG00000205426	KRT81	protein_coding	7.35611	1.18978e-15
ENSG00000145936	KCNMB1	protein_coding	7.28684	3.4983e-35
ENSG00000259094	AC013457.1	lncRNA	7.04429	4.71082e-12
ENSG00000131650	KREMEN2	protein_coding	7.04201	7.57438e-28
ENSG00000144668	ITGA9	protein_coding	7.0213	1.54571e-201
ENSG00000282849	AL359834.1	lncRNA	7.01128	2.88751e-11
ENSG00000017427	IGF1	protein_coding	6.99349	2.21299e-161
ENSG00000130675	MNX1	protein_coding	6.97396	6.16883e-12
ENSG00000188624	IGFL3	protein_coding	6.94057	1.05283e-11
ENSG00000258773	AC087636.1	lncRNA	6.85956	7.87328e-10
ENSG00000225166	AC012462.1	lncRNA	6.85913	6.75021e-10
ENSG00000287359	AL138740.1	lncRNA	6.83111	1.24117e-10
ENSG00000178776	C5orf46	protein_coding	6.82887	1.98328e-10
ENSG00000145536	ADAMTS16	protein_coding	6.82714	7.32658e-39
ENSG00000170044	ZPLD1	protein_coding	6.81045	1.04813e-67
ENSG00000169508	GPR183	protein_coding	6.66318	3.65819e-33
ENSG00000197859	ADAMTSL2	protein_coding	6.6281	4.68173e-06
ENSG00000261039	LINC02544	lncRNA	6.6254	3.09665e-08
ENSG00000262152	LINC00514	protein_coding	6.61427	1.0137e-92
ENSG00000167178	ISLR2	protein_coding	6.60582	1.22341e-08
ENSG00000159261	CLDN14	protein_coding	6.59884	1.42745e-08
ENSG00000164935	DCSTAMP	protein_coding	6.55751	1.9995e-08
ENSG00000005102	MEOX1	protein_coding	6.50139	2.97116e-51
ENSG00000155629	PIK3AP1	protein_coding	6.488	1.60348e-143
ENSG00000122877	EGR2	protein_coding	6.41503	5.65516e-151
ENSG00000116690	PRG4	protein_coding	6.41289	4.34726e-52
ENSG00000116745	RPE65	protein_coding	6.41137	1.09258e-22
ENSG00000287326	AL589787.1	lncRNA	6.40886	1.20844e-08
ENSG00000229720	AL109924.1	lncRNA	6.40209	7.09007e-07
ENSG00000243479	MNX1-AS1	lncRNA	6.20563	1.32726e-06
ENSG00000049540	ELN	protein_coding	6.19459	3.7925e-46
ENSG00000112559	MDFI	protein_coding	6.11111	4.80526e-57
ENSG00000277117	FP565260.3	protein_coding	6.07881	2.70365e-06
ENSG00000226806	LCT-AS1	lncRNA	6.07813	2.87606e-06
ENSG00000287157	AL034351.1	lncRNA	6.07256	5.30304e-06
ENSG00000269706	AC008687.6	unprocessed_pseudogene	6.01807	7.60419e-06
ENSG00000011201	ANOS1	protein_coding	5.96665	1.08665e-67
ENSG00000106631	MYL7	protein_coding	5.94182	9.68675e-38
ENSG00000168675	LDLRAD4	protein_coding	5.93178	6.6252e-93
ENSG00000104827	CGB3	protein_coding	5.88948	7.29158e-05
ENSG00000168334	XIRP1	protein_coding	5.83548	1.40535e-27
ENSG00000275620	FLJ16779	lncRNA	5.81023	4.30169e-06
ENSG00000115468	EFHD1	protein_coding	5.79377	7.01453e-27
ENSG00000230838	LINC01614	lncRNA	5.75128	4.52564e-59
ENSG00000120937	NPPB	protein_coding	5.74694	2.94703e-17
ENSG00000140839	CLEC18B	protein_coding	5.68136	1.46975e-16
ENSG00000248458	AL139147.1	lncRNA	5.6538	1.41758e-05
ENSG00000287373	AL122014.1	lncRNA	5.65127	5.41539e-05
ENSG00000066032	CTNNA2	protein_coding	5.65124	5.8538e-05
ENSG00000236675	MTX1P1	unprocessed_pseudogene	5.65039	6.96515e-05
ENSG00000143768	LEFTY2	protein_coding	5.63549	2.36692e-15
ENSG00000183303	OR5P2	protein_coding	5.63272	0.000432848
ENSG00000228061	AC131571.1	lncRNA	5.57765	0.000299322
ENSG00000250579	CTD-2297D10.2	lncRNA	5.57212	0.00118616
ENSG00000162039	MEIOB	protein_coding	5.56899	0.00016359
ENSG00000148848	ADAM12	protein_coding	5.56197	1.10375e-44
ENSG00000104848	KCNA7	protein_coding	5.55621	1.96382e-15
ENSG00000286056	AC008055.2	lncRNA	5.54301	6.94458e-44
ENSG00000243629	LINC00880	lncRNA	5.49992	1.32356e-39
ENSG00000262061	AC129507.1	lncRNA	5.4837	0.000396717
ENSG00000162891	IL20	protein_coding	5.46119	0.00069295
ENSG00000120279	MYCT1	protein_coding	5.44944	3.63654e-14
ENSG00000169067	ACTBL2	protein_coding	5.41464	9.52687e-24
ENSG00000104818	CGB2	protein_coding	5.38527	0.000329714
ENSG00000169994	MYO7B	protein_coding	5.37677	3.21938e-35
ENSG00000137142	IGFBPL1	protein_coding	5.37098	9.49718e-20
ENSG00000225678	AP000619.1	transcribed_unprocessed_pseudogene	5.36946	0.000350591
ENSG00000138615	CILP	protein_coding	5.32383	4.54164e-47
ENSG00000177234	LINC01561	lncRNA	5.27536	0.000651687
ENSG00000153294	ADGRF4	protein_coding	5.27387	0.000132454
ENSG00000115221	ITGB6	protein_coding	5.26975	0.000779376
ENSG00000164530	PI16	protein_coding	5.26485	1.10876e-21
ENSG00000174640	SLCO2A1	protein_coding	5.23585	1.63557e-21
ENSG00000245869	AP004609.1	lncRNA	5.21276	6.35072e-12
ENSG00000231035	RPL7L1P9	processed_pseudogene	5.20118	4.00173e-09
ENSG00000101198	NKAIN4	protein_coding	5.18484	3.87263e-18
ENSG00000236921	AL157937.1	lncRNA	5.16646	0.00152497
ENSG00000240708	LINC02030	lncRNA	5.16578	0.000646699
ENSG00000116996	ZP4	protein_coding	5.15885	0.000600021
ENSG00000119283	TRIM67	protein_coding	5.15641	0.000779376
ENSG00000229162	RUNX3-AS1	lncRNA	5.15377	1.44242e-26
ENSG00000135636	DYSF	protein_coding	5.14739	2.0173e-143
ENSG00000170290	SLN	protein_coding	5.14233	0.00323189
ENSG00000171303	KCNK3	protein_coding	5.09152	3.63321e-08
ENSG00000179256	SMCO3	protein_coding	5.03922	0.000648158
ENSG00000178297	TMPRSS9	protein_coding	5.03884	0.00275147
ENSG00000234841	AC017007.2	processed_pseudogene	5.0294	0.00410107
ENSG00000177710	SLC35G5	protein_coding	5.02203	0.00669071
ENSG00000177283	FZD8	protein_coding	4.96125	1.20327e-174
ENSG00000240922	LSAMP-AS1	lncRNA	4.95217	5.02354e-08
ENSG00000196979	GPRACR	lncRNA	4.94719	0.0182692
ENSG00000147166	ITGB1BP2	protein_coding	4.9212	2.24425e-89
ENSG00000254431	AC084083.1	lncRNA	4.92105	0.0241884
ENSG00000259727	AC103740.2	lncRNA	4.91669	1.31109e-26
ENSG00000228352	AL354989.1	lncRNA	4.9082	0.00441903
ENSG00000254453	NAV2-AS2	lncRNA	4.90715	0.00194235
ENSG00000139211	AMIGO2	protein_coding	4.90666	6.29053e-31
ENSG00000146469	VIP	protein_coding	4.90647	0.00120992
ENSG00000206674	RNU6-945P	snRNA	4.90647	0.00120992
ENSG00000234692	AL355601.1	lncRNA	4.90578	0.0266905
ENSG00000288547	C3orf36	lncRNA	4.90569	0.0026259
ENSG00000197692	CBX3P7	processed_pseudogene	4.905	0.00177333
ENSG00000267151	MIR2117HG	lncRNA	4.90083	0.0115201
ENSG00000171840	NINJ2	protein_coding	4.90049	1.09228e-07
ENSG00000148677	ANKRD1	protein_coding	4.89922	1.38236e-33
ENSG00000107518	ATRNL1	protein_coding	4.81509	1.93616e-85
ENSG00000146674	IGFBP3	protein_coding	4.80412	2.52334e-167
ENSG00000274578	AC006249.1	lncRNA	4.80049	5.7765e-09
ENSG00000184984	CHRM5	protein_coding	4.79767	6.5696e-26
ENSG00000107165	TYRP1	protein_coding	4.78562	2.2697e-24
ENSG00000139344	AMDHD1	protein_coding	4.77508	0.00972116
ENSG00000272079	AC004233.2	lncRNA	4.76901	0.00563291
ENSG00000179673	RPRML	protein_coding	4.76536	0.0162305
ENSG00000237760	AC023669.2	lncRNA	4.76314	0.0057254
ENSG00000267732	AC006305.3	lncRNA	4.76172	0.00336991
ENSG00000230528	NOS2P3	transcribed_unprocessed_pseudogene	4.75955	0.00521948
ENSG00000228877	AL669970.3	lncRNA	4.75697	0.0129457
ENSG00000270131	AP003465.2	lncRNA	4.74137	0.0183153
ENSG00000133392	MYH11	protein_coding	4.74099	3.59284e-30
ENSG00000287872	AC026956.2	lncRNA	4.72268	1.00569e-64
ENSG00000176170	SPHK1	protein_coding	4.71004	2.99526e-89
ENSG00000267399	AC006305.2	lncRNA	4.70528	8.60694e-07
ENSG00000174343	CHRNA9	protein_coding	4.70258	6.14301e-13
ENSG00000223849	AL354893.1	processed_pseudogene	4.69991	4.88237e-07
ENSG00000113088	GZMK	protein_coding	4.6357	0.0467275
ENSG00000257890	AC011595.2	lncRNA	4.63202	4.29846e-30
ENSG00000143632	ACTA1	protein_coding	4.62782	1.57365e-17
ENSG00000086991	NOX4	protein_coding	4.6247	1.44571e-197
ENSG00000275291	RNVU1-26	snRNA	4.60673	0.0478624
ENSG00000231405	AL008638.1	lncRNA	4.60569	0.0118045
ENSG00000198626	RYR2	protein_coding	4.59755	0.00630235
ENSG00000142224	IL19	protein_coding	4.59506	0.0160989
ENSG00000257604	AC027288.2	processed_pseudogene	4.59036	0.00943765
ENSG00000272789	AC010976.2	lncRNA	4.58955	0.026115
ENSG00000267284	AC022031.2	lncRNA	4.58764	0.0287484
ENSG00000185275	CD24P4	processed_pseudogene	4.58748	0.025349
ENSG00000233581	AC069155.1	lncRNA	4.58747	0.0253729
ENSG00000280025	AL008638.6	lncRNA	4.58468	0.0156718
ENSG00000261150	EPPK1	protein_coding	4.57756	1.34167e-33
ENSG00000187474	FPR3	protein_coding	4.57524	0.0375069
ENSG00000259977	AL121578.1	lncRNA	4.54592	1.36562e-24
ENSG00000230479	AP000695.1	lncRNA	4.53555	2.94799e-27
ENSG00000254542	NAV2-AS3	lncRNA	4.51482	1.63141e-07
ENSG00000286013	AC005050.2	lncRNA	4.48474	4.87117e-42
ENSG00000139269	INHBE	protein_coding	4.4747	1.20345e-125
ENSG00000234840	LINC01239	lncRNA	4.45646	3.08793e-09
ENSG00000162849	KIF26B	protein_coding	4.45118	8.94842e-62
ENSG00000179546	HTR1D	protein_coding	4.43949	9.15671e-65
ENSG00000266531	MIR4706	miRNA	4.43037	0.0400986
ENSG00000235180	LINC00601	lncRNA	4.42672	0.0348664
ENSG00000147883	CDKN2B	protein_coding	4.42513	1.2203e-25
ENSG00000162069	BICDL2	protein_coding	4.41788	0.0255416
ENSG00000233087	RAB6D	protein_coding	4.4136	0.0208676
ENSG00000271680	AC098935.2	processed_pseudogene	4.41239	0.0114956
ENSG00000272128	AP006545.2	lncRNA	4.41232	0.0109891
ENSG00000265932	MIR3146	miRNA	4.41054	0.0225755
ENSG00000253361	AC069120.1	lncRNA	4.4078	0.0170545
ENSG00000257910	AC124784.1	lncRNA	4.40716	0.0398102
ENSG00000257137	LINC02874	lncRNA	4.40583	0.0283038
ENSG00000278418	MIR6512	miRNA	4.40484	0.0344062
ENSG00000166405	RIC3	protein_coding	4.3937	1.14753e-05
ENSG00000260428	SCX	protein_coding	4.38173	1.66502e-61
ENSG00000259370	AC103740.1	lncRNA	4.38016	3.15724e-41
ENSG00000172548	NIPAL4	protein_coding	4.37809	3.18822e-45
ENSG00000260604	AL590004.3	lncRNA	4.36928	4.91951e-43
ENSG00000105664	COMP	protein_coding	4.36706	6.88349e-14
ENSG00000272235	AL590438.1	lncRNA	4.36021	1.99246e-05
ENSG00000177791	MYOZ1	protein_coding	4.35784	4.82006e-28
ENSG00000138622	HCN4	protein_coding	4.35385	5.36925e-05
ENSG00000255186	AC087277.2	lncRNA	4.34614	2.08516e-06
ENSG00000275612	AC104237.2	lncRNA	4.33453	3.27758e-10
ENSG00000198336	MYL4	protein_coding	4.31097	5.53872e-36
ENSG00000248560	AC008620.2	processed_pseudogene	4.29875	1.46773e-09
ENSG00000184574	LPAR5	protein_coding	4.28648	2.48096e-06
ENSG00000152689	RASGRP3	protein_coding	4.27877	1.07355e-116
ENSG00000182253	SYNM	protein_coding	4.27011	5.72587e-87
ENSG00000085741	WNT11	protein_coding	4.23505	4.83129e-37
ENSG00000280429	AF001548.3	TEC	4.2308	5.6328e-05
ENSG00000118194	TNNT2	protein_coding	4.21932	7.89603e-51
ENSG00000284376	AC092017.3	lncRNA	4.21872	0.0484477
ENSG00000260650	AC010542.1	lncRNA	4.21841	0.000182501
ENSG00000103522	IL21R	protein_coding	4.21806	1.49028e-118
ENSG00000174951	FUT1	protein_coding	4.21569	1.30584e-20
ENSG00000273006	AC009229.3	lncRNA	4.20818	0.0425838
ENSG00000224019	RPL21P32	processed_pseudogene	4.20619	0.0342659
ENSG00000233574	AL020994.3	lncRNA	4.2056	0.032298
ENSG00000105550	FGF21	protein_coding	4.2049	0.030138
ENSG00000213188	YBX1P4	processed_pseudogene	4.20286	0.0312316
ENSG00000279603	AP000720.2	TEC	4.20259	0.0292062
ENSG00000215218	UBE2QL1	protein_coding	4.20217	0.0436724
ENSG00000260213	CENPN-AS1	lncRNA	4.20214	0.0425502
ENSG00000136881	BAAT	protein_coding	4.20148	0.025163
ENSG00000238172	RPS2P35	processed_pseudogene	4.20142	0.0240321
ENSG00000213937	CLDN9	protein_coding	4.2014	0.0237968
ENSG00000264379	SNORD39	snoRNA	4.20139	0.0236081
ENSG00000165606	DRGX	protein_coding	4.19777	0.03007
ENSG00000074590	NUAK1	protein_coding	4.19727	1.73001e-23
ENSG00000273464	AP000238.1	lncRNA	4.19708	0.0321918
ENSG00000234489	ALDH7A1P4	processed_pseudogene	4.19487	0.0406042
ENSG00000235205	TATDN2P3	processed_pseudogene	4.19218	0.0446427
ENSG00000180878	C11orf42	protein_coding	4.19208	0.0450567
ENSG00000257912	LINC02258	lncRNA	4.19135	0.0482021
ENSG00000170681	CAVIN4	protein_coding	4.18815	4.85057e-65
ENSG00000188064	WNT7B	protein_coding	4.17129	0.000538958
ENSG00000103489	XYLT1	protein_coding	4.17113	1.21282e-23
ENSG00000101203	COL20A1	protein_coding	4.15757	3.41319e-05
ENSG00000104826	LHB	protein_coding	4.14135	5.64069e-15
ENSG00000276668	AC104237.3	lncRNA	4.09533	9.6403e-14
ENSG00000182836	PLCXD3	protein_coding	4.09277	5.13433e-12
ENSG00000182334	OR5P3	protein_coding	4.08771	3.56794e-05
ENSG00000164161	HHIP	protein_coding	4.07957	8.28847e-27
ENSG00000107796	ACTA2	protein_coding	4.07725	0
ENSG00000145681	HAPLN1	protein_coding	4.01394	3.79008e-13
ENSG00000183378	OVCH2	protein_coding	3.98729	5.80532e-30
ENSG00000114315	HES1	protein_coding	3.9866	4.75347e-34
ENSG00000287695	AC008625.1	lncRNA	3.9615	1.48909e-08
ENSG00000130294	KIF1A	protein_coding	3.94101	5.13433e-12
ENSG00000140832	MARVELD3	protein_coding	3.93786	0.000150177
ENSG00000078401	EDN1	protein_coding	3.93157	7.32658e-39
ENSG00000157423	HYDIN	protein_coding	3.9301	0.000288918
ENSG00000275927	AC009152.1	lncRNA	3.92993	2.25036e-17
ENSG00000091704	CPA1	protein_coding	3.91313	1.59906e-15
ENSG00000135919	SERPINE2	protein_coding	3.89987	3.40565e-50
ENSG00000160223	ICOSLG	protein_coding	3.89668	4.25274e-14
ENSG00000222032	AC112721.2	lncRNA	3.85026	8.93676e-27
ENSG00000108405	P2RX1	protein_coding	3.8477	3.4606e-05
ENSG00000234869	AL021392.1	lncRNA	3.84302	1.83597e-20
ENSG00000123610	TNFAIP6	protein_coding	3.79922	2.04135e-61
ENSG00000279415	AC099494.2	TEC	3.79315	7.19003e-29
ENSG00000225101	OR52K3P	transcribed_unprocessed_pseudogene	3.79108	1.14718e-06
ENSG00000275373	MIR6124	miRNA	3.78921	2.12656e-06
ENSG00000118308	IRAG2	protein_coding	3.78588	0.00242004
ENSG00000254951	AC044810.2	lncRNA	3.78496	3.96132e-16
ENSG00000174403	MIR1-1HG-AS1	lncRNA	3.76526	0.00218331
ENSG00000261616	AC036108.3	lncRNA	3.75796	2.94161e-07
ENSG00000197361	FBXL22	protein_coding	3.75204	2.9766e-89
ENSG00000143473	KCNH1	protein_coding	3.74963	3.59354e-46
ENSG00000168959	GRM5	protein_coding	3.73411	2.36874e-05
ENSG00000133878	DUSP26	protein_coding	3.72946	8.3973e-12
ENSG00000147041	SYTL5	protein_coding	3.72313	2.50692e-128
ENSG00000135362	PRR5L	protein_coding	3.72076	3.50323e-117
ENSG00000131471	AOC3	protein_coding	3.7145	1.07573e-16
ENSG00000142583	SLC2A5	protein_coding	3.70561	5.76602e-20
ENSG00000267095	AC025048.1	lncRNA	3.70558	2.22667e-13
ENSG00000198848	CES1	protein_coding	3.6968	3.93942e-32
ENSG00000253111	AC091114.1	lncRNA	3.68134	0.000637383
ENSG00000229628	AC073115.1	lncRNA	3.68122	0.000808763
ENSG00000185860	CCDC190	protein_coding	3.68106	0.000586797
ENSG00000235770	LINC00607	lncRNA	3.65598	1.24161e-44
ENSG00000122367	LDB3	protein_coding	3.65283	3.2297e-84
ENSG00000222022	AC112721.1	lncRNA	3.65104	1.99013e-14
ENSG00000104783	KCNN4	protein_coding	3.62505	4.75922e-34
ENSG00000099812	MISP	protein_coding	3.61834	4.77777e-22
ENSG00000267432	DNAH17-AS1	lncRNA	3.60972	0.0105356
ENSG00000187550	SBK2	protein_coding	3.60772	7.16609e-08
ENSG00000233117	LINC00702	lncRNA	3.59937	3.52846e-21
ENSG00000206129	AC006305.1	lncRNA	3.59134	2.32773e-15
ENSG00000047936	ROS1	protein_coding	3.58506	2.13748e-08
ENSG00000234753	FOXP4-AS1	lncRNA	3.58472	0.00139052
ENSG00000117407	ARTN	protein_coding	3.55717	9.16855e-19
ENSG00000233860	SHROOM3-AS1	lncRNA	3.55082	6.23024e-26
ENSG00000279237	AL161773.1	TEC	3.54338	3.07211e-17
ENSG00000170442	KRT86	protein_coding	3.53257	5.77137e-09
ENSG00000134198	TSPAN2	protein_coding	3.53233	7.55939e-114
ENSG00000123329	ARHGAP9	protein_coding	3.52636	7.95577e-33
ENSG00000279620	AC099494.3	TEC	3.52605	7.43152e-25
ENSG00000284299	AL590132.1	protein_coding	3.52333	6.53744e-07
ENSG00000158560	DYNC1I1	protein_coding	3.51864	1.55506e-06
ENSG00000287287	AL133476.1	lncRNA	3.51533	7.96761e-13
ENSG00000164197	RNF180	protein_coding	3.51502	0.000487216
ENSG00000248187	AC078850.1	lncRNA	3.51077	6.26931e-05
ENSG00000243709	LEFTY1	protein_coding	3.50789	1.70738e-10
ENSG00000117152	RGS4	protein_coding	3.50761	7.01757e-85
ENSG00000137266	SLC22A23	protein_coding	3.48481	1.43718e-18
ENSG00000185269	NOTUM	protein_coding	3.48022	0.00264632
ENSG00000222000	AC092675.1	lncRNA	3.4795	0.00225966
ENSG00000231863	AL139393.1	lncRNA	3.47946	0.00225966
ENSG00000244791	AC087667.1	lncRNA	3.47391	0.0123298
ENSG00000167306	MYO5B	protein_coding	3.47128	2.35191e-10
ENSG00000127743	IL17B	protein_coding	3.46848	4.85164e-18
ENSG00000188517	COL25A1	protein_coding	3.46171	4.43653e-14
ENSG00000267287	AC068473.3	lncRNA	3.45972	5.1735e-23
ENSG00000177398	UMODL1	protein_coding	3.44221	3.58298e-28
ENSG00000102452	NALCN	protein_coding	3.44007	8.14293e-122
ENSG00000234233	KCNH1-IT1	lncRNA	3.43991	1.91009e-20
ENSG00000196337	CGB7	protein_coding	3.43535	3.16565e-12
ENSG00000138798	EGF	protein_coding	3.42896	1.1518e-37
ENSG00000102683	SGCG	protein_coding	3.41673	2.36064e-13
ENSG00000287575	AL390755.3	lncRNA	3.39026	0.000245312
ENSG00000183671	GPR1	protein_coding	3.37569	5.89001e-48
ENSG00000168672	LRATD2	protein_coding	3.36722	2.73101e-56
ENSG00000055732	MCOLN3	protein_coding	3.36008	0.0447281
ENSG00000229314	ORM1	protein_coding	3.35101	0.014521
ENSG00000081277	PKP1	protein_coding	3.33701	6.61667e-14
ENSG00000186369	LINC00643	transcribed_unitary_pseudogene	3.33067	3.51653e-19
ENSG00000123500	COL10A1	protein_coding	3.32775	8.98224e-12
ENSG00000203721	LINC00862	lncRNA	3.32731	2.25661e-15
ENSG00000259518	LINC01583	lncRNA	3.32696	4.40861e-39
ENSG00000285698	AL049825.1	lncRNA	3.3161	3.25706e-07
ENSG00000101670	LIPG	protein_coding	3.31584	1.16955e-21
ENSG00000280269	AP000577.2	TEC	3.31473	2.65514e-12
ENSG00000220884	MESTP1	processed_pseudogene	3.31397	0.000506595
ENSG00000082497	SERTAD4	protein_coding	3.31333	1.20719e-36
ENSG00000040275	SPDL1	protein_coding	3.31324	4.57262e-95
ENSG00000186340	THBS2	protein_coding	3.30523	1.75666e-17
ENSG00000171621	SPSB1	protein_coding	3.28161	6.77249e-19
ENSG00000135074	ADAM19	protein_coding	3.27906	2.8424e-27
ENSG00000134107	BHLHE40	protein_coding	3.27863	4.23386e-17
ENSG00000103056	SMPD3	protein_coding	3.27731	2.05764e-12
ENSG00000235119	AL138895.1	lncRNA	3.27617	3.17312e-06
ENSG00000173227	SYT12	protein_coding	3.27615	6.20863e-18
ENSG00000285868	AC008676.3	protein_coding	3.26769	2.47766e-10
ENSG00000179841	AKAP5	protein_coding	3.26202	7.12438e-27
ENSG00000273032	DGCR5	lncRNA	3.24918	0.0266191
ENSG00000243572	LINC02017	lncRNA	3.24782	0.0118755
ENSG00000234913	AC016027.2	lncRNA	3.24545	0.00843685
ENSG00000177627	C12orf54	protein_coding	3.24505	0.0104865
ENSG00000287570	AL035447.1	lncRNA	3.24451	0.016013
ENSG00000249743	AC116345.1	lncRNA	3.24359	0.0108526
ENSG00000147432	CHRNB3	protein_coding	3.24341	0.0106304
ENSG00000279142	AC009108.4	TEC	3.24151	0.0255902
ENSG00000279410	AC099494.1	TEC	3.24151	3.2822e-23
ENSG00000164106	SCRG1	protein_coding	3.23568	9.1066e-11
ENSG00000227815	AL359265.1	unprocessed_pseudogene	3.22916	0.0367564
ENSG00000115718	PROC	protein_coding	3.22489	2.2874e-12
ENSG00000281207	SLFNL1-AS1	lncRNA	3.22086	2.0146e-42
ENSG00000203805	PLPP4	protein_coding	3.21385	8.90345e-27
ENSG00000106819	ASPN	protein_coding	3.21103	5.55143e-13
ENSG00000280639	LINC02204	lncRNA	3.2055	3.04986e-09
ENSG00000181856	SLC2A4	protein_coding	3.20545	6.16124e-17
ENSG00000135048	CEMIP2	protein_coding	3.20187	9.99091e-15
ENSG00000265142	MIR133A1HG	lncRNA	3.1974	5.21222e-07
ENSG00000214517	PPME1	protein_coding	3.19674	6.67628e-15
ENSG00000233521	LINC01638	lncRNA	3.19099	1.30584e-20
ENSG00000100302	RASD2	protein_coding	3.18163	1.66306e-20
ENSG00000229647	MYOSLID	lncRNA	3.17506	3.61136e-25
ENSG00000168427	KLHL30	protein_coding	3.17312	7.57398e-25
ENSG00000255400	AC124276.2	lncRNA	3.17015	1.58421e-11
ENSG00000238117	AP000844.2	lncRNA	3.16412	0.000163001
ENSG00000106852	LHX6	protein_coding	3.16146	1.97009e-07
ENSG00000133985	TTC9	protein_coding	3.15233	1.42571e-25
ENSG00000175591	P2RY2	protein_coding	3.15091	0.00192966
ENSG00000170558	CDH2	protein_coding	3.14714	1.17469e-15
ENSG00000233818	AP000695.2	lncRNA	3.12914	2.26903e-18
ENSG00000163810	TGM4	protein_coding	3.12664	0.0404516
ENSG00000165105	RASEF	protein_coding	3.12634	4.25836e-05
ENSG00000113722	CDX1	protein_coding	3.12609	1.21972e-28
ENSG00000174576	NPAS4	protein_coding	3.11767	4.06545e-11
ENSG00000259092	TRAV30	TR_V_gene	3.11552	0.0457052
ENSG00000273398	AC017083.3	protein_coding	3.11454	0.0193939
ENSG00000268896	AC009955.3	lncRNA	3.11215	0.0160937
ENSG00000221214	MIR548E	miRNA	3.1121	0.0160937
ENSG00000242113	RN7SL124P	misc_RNA	3.11205	0.0160937
ENSG00000236546	MYCL-AS1	lncRNA	3.11125	1.47116e-15
ENSG00000278636	Metazoa_SRP	misc_RNA	3.11091	0.0198207
ENSG00000160224	AIRE	protein_coding	3.10977	1.3069e-05
ENSG00000170054	SERPINA9	protein_coding	3.10749	0.000123649
ENSG00000187634	SAMD11	protein_coding	3.10189	3.24967e-41
ENSG00000272636	DOC2B	protein_coding	3.09222	0.00943323
ENSG00000197614	MFAP5	protein_coding	3.09073	1.22027e-06
ENSG00000271631	AL139041.1	lncRNA	3.08441	2.39984e-07
ENSG00000113361	CDH6	protein_coding	3.07623	4.25922e-14
ENSG00000102271	KLHL4	protein_coding	3.0759	0.00899285
ENSG00000270829	AC015849.2	lncRNA	3.07445	0.000817163
ENSG00000254810	AP001189.3	lncRNA	3.06727	0.00011086
ENSG00000146477	SLC22A3	protein_coding	3.05482	0.00331545
ENSG00000113070	HBEGF	protein_coding	3.05447	8.24789e-50
ENSG00000206190	ATP10A	protein_coding	3.02795	5.38011e-15
ENSG00000163909	HEYL	protein_coding	3.02391	0.00398949
ENSG00000138623	SEMA7A	protein_coding	3.02204	1.77639e-58
ENSG00000057294	PKP2	protein_coding	3.01218	2.25425e-16
ENSG00000047662	FAM184B	protein_coding	3.00546	3.26788e-10
ENSG00000267685	NTF6B	unprocessed_pseudogene	2.99909	0.00341588
ENSG00000122375	OPN4	protein_coding	2.99673	0.00173396
ENSG00000163995	ABLIM2	protein_coding	2.99341	4.17904e-07
ENSG00000226526	AL049569.1	lncRNA	2.99077	0.00734085
ENSG00000284430	AC020912.1	lncRNA	2.9855	0.00506648
ENSG00000238042	LINC02257	lncRNA	2.96912	0.015221
ENSG00000272940	U62317.2	lncRNA	2.96647	0.0332558
ENSG00000115353	TACR1	protein_coding	2.96487	0.0319637
ENSG00000163915	IGF2BP2-AS1	lncRNA	2.9646	0.0495629
ENSG00000196353	CPNE4	protein_coding	2.94635	0.000194273
ENSG00000169583	CLIC3	protein_coding	2.9396	2.41409e-13
ENSG00000179921	GPBAR1	protein_coding	2.93187	5.45349e-18
ENSG00000163092	XIRP2	protein_coding	2.92727	2.17348e-06
ENSG00000095752	IL11	protein_coding	2.92677	3.97438e-62
ENSG00000142661	MYOM3	protein_coding	2.92565	9.5847e-09
ENSG00000155011	DKK2	protein_coding	2.92428	4.08341e-09
ENSG00000258602	LINC01629	lncRNA	2.91881	5.1952e-05
ENSG00000082196	C1QTNF3	protein_coding	2.91804	5.97994e-22
ENSG00000271992	AL354872.1	lncRNA	2.9172	0.00689211
ENSG00000257829	AC121757.1	lncRNA	2.9062	0.00351627
ENSG00000157554	ERG	protein_coding	2.90513	0.00442932
ENSG00000269919	AL022067.1	lncRNA	2.9039	0.00781348
ENSG00000214676	RPL9P16	processed_pseudogene	2.8977	0.0239501
ENSG00000181211	HECW1-IT1	lncRNA	2.89598	0.026115
ENSG00000275552	AC243965.2	lncRNA	2.88877	5.36748e-07
ENSG00000229065	AL354893.2	lncRNA	2.88595	4.1754e-13
ENSG00000253008	MIR2355	miRNA	2.88503	0.00113258
ENSG00000203737	GPR52	protein_coding	2.8819	0.000441127
ENSG00000182010	RTKN2	protein_coding	2.88112	4.63333e-39
ENSG00000287593	AL022724.3	lncRNA	2.87898	3.29451e-09
ENSG00000187726	DNAJB13	protein_coding	2.87527	1.97126e-07
ENSG00000101333	PLCB4	protein_coding	2.871	1.70227e-50
ENSG00000273123	AC020634.2	lncRNA	2.86751	0.000120226
ENSG00000276012	AL160153.1	lncRNA	2.86745	0.000112532
ENSG00000156265	MAP3K7CL	protein_coding	2.85831	1.16238e-43
ENSG00000164093	PITX2	protein_coding	2.85509	1.87346e-29
ENSG00000139364	TMEM132B	protein_coding	2.85401	7.05483e-16
ENSG00000075275	CELSR1	protein_coding	2.85215	1.01277e-59
ENSG00000116701	NCF2	protein_coding	2.84854	4.29078e-23
ENSG00000106537	TSPAN13	protein_coding	2.84742	2.25677e-43
ENSG00000158457	TSPAN33	protein_coding	2.84319	8.56594e-10
ENSG00000106366	SERPINE1	protein_coding	2.83775	1.00598e-33
ENSG00000148655	LRMDA	protein_coding	2.83261	6.85415e-13
ENSG00000249619	HMGN1P13	processed_pseudogene	2.82528	0.000396803
ENSG00000101197	BIRC7	protein_coding	2.82105	0.0345573
ENSG00000264717	NPY4R2	protein_coding	2.81694	7.69324e-08
ENSG00000174749	FAM241A	protein_coding	2.81343	2.9309e-24
ENSG00000253773	C8orf37-AS1	lncRNA	2.81316	8.16418e-05
ENSG00000159648	TEPP	protein_coding	2.81295	2.01558e-06
ENSG00000060718	COL11A1	protein_coding	2.81292	3.3924e-43
ENSG00000137124	ALDH1B1	protein_coding	2.81284	2.63757e-12
ENSG00000179059	ZFP42	protein_coding	2.81146	2.48096e-06
ENSG00000171793	CTPS1	protein_coding	2.80944	1.81161e-14
ENSG00000231971	CT69	lncRNA	2.80943	0.00740042
ENSG00000287824	AL627443.3	lncRNA	2.80893	0.0298526
ENSG00000284952	AC104472.3	protein_coding	2.80858	0.00597134
ENSG00000267325	LINC01415	lncRNA	2.80417	2.96471e-15
ENSG00000186212	SOWAHB	protein_coding	2.80389	1.39131e-12
ENSG00000276850	AC245041.2	lncRNA	2.80142	8.88034e-11
ENSG00000099860	GADD45B	protein_coding	2.80121	8.01135e-13
ENSG00000140416	TPM1	protein_coding	2.80106	3.37242e-190
ENSG00000203356	LINC01562	lncRNA	2.80042	0.0228359
ENSG00000248544	AC008676.1	lncRNA	2.79732	0.000837014
ENSG00000116183	PAPPA2	protein_coding	2.78818	7.0727e-15
ENSG00000126878	AIF1L	protein_coding	2.78333	2.17034e-24
ENSG00000153208	MERTK	protein_coding	2.78314	7.00949e-20
ENSG00000099617	EFNA2	protein_coding	2.7817	1.5175e-11
ENSG00000267060	PTGES3L	protein_coding	2.77948	4.77536e-25
ENSG00000133816	MICAL2	protein_coding	2.77302	3.45256e-18
ENSG00000160161	CILP2	protein_coding	2.77142	3.54926e-12
ENSG00000286172	RNVU1-8	snRNA	2.76406	4.68083e-05
ENSG00000182578	CSF1R	protein_coding	2.75839	2.30941e-09
ENSG00000234604	AL021068.1	processed_pseudogene	2.75829	0.000279175
ENSG00000112530	PACRG	protein_coding	2.7561	0.000222685
ENSG00000268655	AC008687.4	protein_coding	2.75321	8.78475e-14
ENSG00000232759	AC002480.1	lncRNA	2.75215	1.20607e-13
ENSG00000113083	LOX	protein_coding	2.73647	9.85066e-12
ENSG00000229056	HECW2-AS1	lncRNA	2.73624	1.74422e-08
ENSG00000158050	DUSP2	protein_coding	2.73416	2.97456e-14
ENSG00000187498	COL4A1	protein_coding	2.73172	8.99373e-208
ENSG00000163017	ACTG2	protein_coding	2.72941	3.93669e-40
ENSG00000112379	ARFGEF3	protein_coding	2.72736	0.00433626
ENSG00000103257	SLC7A5	protein_coding	2.71972	3.9552e-10
ENSG00000277734	TRAC	TR_C_gene	2.71755	6.85333e-14
ENSG00000122786	CALD1	protein_coding	2.71452	3.44543e-20
ENSG00000165617	DACT1	protein_coding	2.71433	4.1373e-86
ENSG00000174945	AMZ1	protein_coding	2.71358	2.66071e-58
ENSG00000257894	AC027288.3	lncRNA	2.70768	0.0142045
ENSG00000254510	AP001107.5	lncRNA	2.70739	3.55434e-26
ENSG00000272384	AC016405.3	lncRNA	2.70627	0.0222698
ENSG00000109062	SLC9A3R1	protein_coding	2.70421	9.14718e-56
ENSG00000025423	HSD17B6	protein_coding	2.70012	5.76426e-53
ENSG00000158008	EXTL1	protein_coding	2.7001	1.52061e-54
ENSG00000128422	KRT17	protein_coding	2.69835	1.28119e-20
ENSG00000121552	CSTA	protein_coding	2.69309	2.46962e-06
ENSG00000134259	NGF	protein_coding	2.6895	7.18547e-51
ENSG00000230805	AL132709.7	lncRNA	2.68944	0.016256
ENSG00000275458	MIR6809	miRNA	2.68584	1.92087e-07
ENSG00000128510	CPA4	protein_coding	2.6767	1.45742e-38
ENSG00000189423	USP32P3	transcribed_unprocessed_pseudogene	2.67407	9.52383e-27
ENSG00000130176	CNN1	protein_coding	2.67046	1.26884e-10
ENSG00000139508	SLC46A3	protein_coding	2.66615	4.04447e-33
ENSG00000237525	AC012668.3	lncRNA	2.66053	0.00370405
ENSG00000127533	F2RL3	protein_coding	2.66033	0.00266615
ENSG00000287742	AC068282.2	lncRNA	2.65819	0.015437
ENSG00000104881	PPP1R13L	protein_coding	2.65802	5.24482e-22
ENSG00000138435	CHRNA1	protein_coding	2.64817	1.41846e-18
ENSG00000237232	ZNF295-AS1	lncRNA	2.63602	9.25093e-40
ENSG00000270562	AC097634.1	lncRNA	2.63056	4.91175e-16
ENSG00000225950	NTF4	protein_coding	2.62537	2.61929e-16
ENSG00000224668	IPO8P1	processed_pseudogene	2.62435	0.000145107
ENSG00000231290	APCDD1L-DT	lncRNA	2.61414	5.58817e-55
ENSG00000207737	MIR181B2	miRNA	2.61168	0.000371924
ENSG00000135744	AGT	protein_coding	2.60708	2.07581e-09
ENSG00000287051	AC121757.2	lncRNA	2.60206	0.0366766
ENSG00000005073	HOXA11	protein_coding	2.59396	0.032439
ENSG00000230194	AC000081.1	processed_pseudogene	2.59198	0.0197506
ENSG00000231298	MANCR	lncRNA	2.59145	0.0306747
ENSG00000147488	ST18	protein_coding	2.59053	0.0331951
ENSG00000211455	STK38L	protein_coding	2.5883	3.34074e-41
ENSG00000275993	SIK1B	protein_coding	2.58634	1.08999e-30
ENSG00000070371	CLTCL1	protein_coding	2.58352	9.80508e-79
ENSG00000165474	GJB2	protein_coding	2.58289	0.0159697
ENSG00000104892	KLC3	protein_coding	2.58285	0.0124213
ENSG00000259290	AP001007.3	lncRNA	2.58116	0.00390734
ENSG00000258068	AC079600.3	lncRNA	2.57425	0.0127981
ENSG00000149596	JPH2	protein_coding	2.57128	8.84171e-52
ENSG00000169756	LIMS1	protein_coding	2.56707	2.42731e-10
ENSG00000182379	NXPH4	protein_coding	2.55626	6.60311e-16
ENSG00000166002	SMCO4	protein_coding	2.55478	8.02802e-42
ENSG00000107731	UNC5B	protein_coding	2.55311	2.59758e-29
ENSG00000230630	DNM3OS	lncRNA	2.54876	4.52175e-31
ENSG00000108176	DNAJC12	protein_coding	2.53788	3.55286e-17
ENSG00000188662	H1-9P	transcribed_unitary_pseudogene	2.5349	7.32388e-10
ENSG00000122641	INHBA	protein_coding	2.53346	2.74298e-09
ENSG00000116761	CTH	protein_coding	2.5301	3.79841e-49
ENSG00000280143	AP000892.4	TEC	2.52717	3.25605e-15
ENSG00000236838	AC090617.2	lncRNA	2.52605	0.000377457
ENSG00000167767	KRT80	protein_coding	2.52418	1.61957e-60
ENSG00000143195	ILDR2	protein_coding	2.52142	0.000363812
ENSG00000060982	BCAT1	protein_coding	2.51696	3.66914e-10
ENSG00000021645	NRXN3	protein_coding	2.50741	7.00515e-45
ENSG00000268108	AC008687.2	lncRNA	2.50618	2.92608e-06
ENSG00000279365	AP000695.3	TEC	2.49694	0.0175726
ENSG00000111981	ULBP1	protein_coding	2.49153	2.02396e-27
ENSG00000130720	FIBCD1	protein_coding	2.48783	2.67012e-32
ENSG00000152952	PLOD2	protein_coding	2.48513	2.6606e-10
ENSG00000250697	AC010343.3	lncRNA	2.48287	0.000387309
ENSG00000184985	SORCS2	protein_coding	2.4803	4.62198e-17
ENSG00000070404	FSTL3	protein_coding	2.48024	1.62621e-10
ENSG00000077684	JADE1	protein_coding	2.48015	2.16865e-12
ENSG00000156453	PCDH1	protein_coding	2.47847	2.94029e-08
ENSG00000139973	SYT16	protein_coding	2.47814	2.68759e-29
ENSG00000117877	POLR1G	protein_coding	2.47387	7.77682e-62
ENSG00000076864	RAP1GAP	protein_coding	2.47351	1.93844e-05
ENSG00000229227	AL356056.1	lncRNA	2.46598	0.000738873
ENSG00000198576	ARC	protein_coding	2.46073	0.00105659
ENSG00000167550	RHEBL1	protein_coding	2.45752	0.000912484
ENSG00000136404	TM6SF1	protein_coding	2.45559	2.06779e-52
ENSG00000163110	PDLIM5	protein_coding	2.44834	5.01007e-10
ENSG00000107957	SH3PXD2A	protein_coding	2.44474	1.04033e-11
ENSG00000011347	SYT7	protein_coding	2.44392	2.15735e-05
ENSG00000138311	ZNF365	protein_coding	2.44051	7.03098e-51
ENSG00000106484	MEST	protein_coding	2.4383	4.78539e-19
ENSG00000092295	TGM1	protein_coding	2.43564	4.90542e-19
ENSG00000120708	TGFBI	protein_coding	2.43034	1.27017e-83
ENSG00000099960	SLC7A4	protein_coding	2.428	1.91388e-12
ENSG00000179715	PCED1B	protein_coding	2.42612	6.04627e-20
ENSG00000115902	SLC1A4	protein_coding	2.42514	5.45388e-64
ENSG00000026559	KCNG1	protein_coding	2.42472	2.33235e-28
ENSG00000261997	AC007336.1	lncRNA	2.42006	1.82739e-05
ENSG00000259207	ITGB3	protein_coding	2.41995	2.28159e-12
ENSG00000250734	AL391335.1	lncRNA	2.41971	0.0303604
ENSG00000117122	MFAP2	protein_coding	2.4042	5.79874e-60
ENSG00000256717	LINC02698	lncRNA	2.40326	0.0132162
ENSG00000091129	NRCAM	protein_coding	2.40155	4.46908e-12
ENSG00000268941	LINC01711	lncRNA	2.40019	5.64979e-14
ENSG00000242094	FOXP1-IT1	lncRNA	2.39099	1.00195e-12
ENSG00000134516	DOCK2	protein_coding	2.38673	1.74757e-25
ENSG00000249035	CLMAT3	lncRNA	2.38656	5.28225e-13
ENSG00000260498	AC126696.3	lncRNA	2.38038	0.0263905
ENSG00000250320	EDIL3-DT	lncRNA	2.37483	7.51723e-46
ENSG00000154898	CCDC144CP	transcribed_processed_pseudogene	2.37337	7.67035e-23
ENSG00000028277	POU2F2	protein_coding	2.37117	1.86415e-25
ENSG00000276702	AC010809.3	lncRNA	2.37027	0.0122349
ENSG00000141524	TMC6	protein_coding	2.36617	1.35595e-09
ENSG00000248996	AC145098.1	lncRNA	2.36531	0.0358521
ENSG00000164465	DCBLD1	protein_coding	2.36414	5.07371e-12
ENSG00000079308	TNS1	protein_coding	2.35711	9.86852e-10
ENSG00000233098	CCDC144NL-AS1	lncRNA	2.35278	8.29146e-17
ENSG00000198768	APCDD1L	protein_coding	2.34582	3.31267e-40
ENSG00000175084	DES	protein_coding	2.34396	4.02807e-11
ENSG00000172061	LRRC15	protein_coding	2.33962	1.75396e-32
ENSG00000181826	RELL1	protein_coding	2.33905	2.53546e-70
ENSG00000164574	GALNT10	protein_coding	2.33649	5.54975e-09
ENSG00000148158	SNX30	protein_coding	2.33565	4.48741e-09
ENSG00000158258	CLSTN2	protein_coding	2.32918	0.000947856
ENSG00000235978	AC018816.1	lncRNA	2.32651	0.000432848
ENSG00000124225	PMEPA1	protein_coding	2.32273	9.28354e-53
ENSG00000065911	MTHFD2	protein_coding	2.31966	7.05476e-10
ENSG00000284669	AC092053.3	lncRNA	2.31078	0.000171051
ENSG00000271555	AC113139.1	lncRNA	2.30887	0.0420231
ENSG00000264230	ANXA8L1	protein_coding	2.30851	0.0337265
ENSG00000115414	FN1	protein_coding	2.30744	2.09353e-13
ENSG00000285190	AC018754.1	lncRNA	2.30694	0.0198705
ENSG00000279481	AC104791.2	TEC	2.30612	0.0208138
ENSG00000135480	KRT7	protein_coding	2.30539	5.41044e-26
ENSG00000007372	PAX6	protein_coding	2.30446	0.037237
ENSG00000213949	ITGA1	protein_coding	2.29827	1.41849e-09
ENSG00000236404	VLDLR-AS1	lncRNA	2.29611	1.5354e-25
ENSG00000177614	PGBD5	protein_coding	2.29298	3.19708e-18
ENSG00000242578	AC073288.2	lncRNA	2.29073	0.0483566
ENSG00000115419	GLS	protein_coding	2.28372	2.57948e-07
ENSG00000177425	PAWR	protein_coding	2.28181	3.89211e-31
ENSG00000277324	AC093462.1	lncRNA	2.27989	0.0186068
ENSG00000286813	AC015871.6	lncRNA	2.27956	0.00558063
ENSG00000200972	RNU5A-8P	snRNA	2.27757	8.78354e-17
ENSG00000017483	SLC38A5	protein_coding	2.27704	2.16004e-58
ENSG00000223485	LINC01615	lncRNA	2.27649	2.33652e-10
ENSG00000173077	DELEC1	lncRNA	2.27577	6.2028e-11
ENSG00000101255	TRIB3	protein_coding	2.27487	2.18694e-08
ENSG00000069482	GAL	protein_coding	2.27073	9.31706e-16
ENSG00000096696	DSP	protein_coding	2.2592	6.14621e-47
ENSG00000130487	KLHDC7B	protein_coding	2.25877	2.51148e-05
ENSG00000286136	AC107071.1	lncRNA	2.25321	2.82147e-12
ENSG00000135069	PSAT1	protein_coding	2.2478	5.21512e-08
ENSG00000204174	NPY4R	protein_coding	2.24651	9.93842e-14
ENSG00000143375	CGN	protein_coding	2.24587	9.20178e-17
ENSG00000139116	KIF21A	protein_coding	2.24586	5.37892e-13
ENSG00000223764	LINC02593	lncRNA	2.24238	9.53114e-20
ENSG00000196557	CACNA1H	protein_coding	2.23615	3.19068e-15
ENSG00000152936	LMNTD1	protein_coding	2.2355	7.05865e-09
ENSG00000004660	CAMKK1	protein_coding	2.23267	2.48807e-27
ENSG00000104635	SLC39A14	protein_coding	2.23059	9.38918e-10
ENSG00000279384	AC080188.2	TEC	2.22903	2.25661e-15
ENSG00000117069	ST6GALNAC5	protein_coding	2.22891	3.22443e-19
ENSG00000111057	KRT18	protein_coding	2.22478	1.10235e-09
ENSG00000143341	HMCN1	protein_coding	2.21925	2.42158e-32
ENSG00000197461	PDGFA	protein_coding	2.21771	1.29356e-36
ENSG00000122644	ARL4A	protein_coding	2.21409	2.06446e-58
ENSG00000198108	CHSY3	protein_coding	2.21381	1.1506e-15
ENSG00000171223	JUNB	protein_coding	2.21192	5.14475e-09
ENSG00000084710	EFR3B	protein_coding	2.21008	6.77418e-24
ENSG00000200120	Y_RNA	misc_RNA	2.20999	0.0282952
ENSG00000279502	AC016542.2	TEC	2.20825	0.0159438
ENSG00000272275	AC092687.3	lncRNA	2.20637	0.010715
ENSG00000166741	NNMT	protein_coding	2.20633	3.44127e-08
ENSG00000140090	SLC24A4	protein_coding	2.20572	0.0171837
ENSG00000224321	RPL12P14	processed_pseudogene	2.20232	0.0409104
ENSG00000279333	AC096636.1	TEC	2.202	1.52129e-11
ENSG00000108370	RGS9	protein_coding	2.20033	4.87554e-47
ENSG00000277758	FO681492.1	protein_coding	2.19587	2.2697e-24
ENSG00000258279	LINC00592	lncRNA	2.19287	3.02893e-06
ENSG00000253250	C8orf88	protein_coding	2.19139	4.20307e-35
ENSG00000203706	SERTAD4-AS1	lncRNA	2.18675	1.10738e-16
ENSG00000127325	BEST3	protein_coding	2.18113	0.000382075
ENSG00000136068	FLNB	protein_coding	2.17797	1.64528e-15
ENSG00000206601	RNU6-431P	snRNA	2.17316	0.00297855
ENSG00000166920	C15orf48	protein_coding	2.16852	0.000728761
ENSG00000176399	DMRTA1	protein_coding	2.16517	0.00120926
ENSG00000117479	SLC19A2	protein_coding	2.16345	3.0779e-37
ENSG00000072163	LIMS2	protein_coding	2.1535	1.84578e-34
ENSG00000287200	AC022506.2	lncRNA	2.14914	8.79351e-14
ENSG00000152413	HOMER1	protein_coding	2.14248	2.08792e-36
ENSG00000120337	TNFSF18	protein_coding	2.13807	1.37461e-14
ENSG00000164976	MYORG	protein_coding	2.13436	5.23166e-24
ENSG00000113140	SPARC	protein_coding	2.13303	5.70675e-152
ENSG00000223861	AL365436.1	processed_pseudogene	2.12949	9.48675e-07
ENSG00000155090	KLF10	protein_coding	2.12843	1.10532e-54
ENSG00000137868	STRA6	protein_coding	2.1278	0.00879891
ENSG00000228216	AL355607.1	lncRNA	2.12152	0.0292478
ENSG00000261770	AC006504.1	lncRNA	2.11887	3.14883e-14
ENSG00000258479	LINC00640	lncRNA	2.11834	0.00134574
ENSG00000145040	UCN2	protein_coding	2.11728	1.25937e-20
ENSG00000070669	ASNS	protein_coding	2.11441	1.95459e-28
ENSG00000237638	LINC02245	lncRNA	2.11142	0.000860275
ENSG00000136010	ALDH1L2	protein_coding	2.10638	1.64597e-07
ENSG00000258976	AC013451.2	lncRNA	2.10578	1.49573e-07
ENSG00000149591	TAGLN	protein_coding	2.10336	0
ENSG00000232679	LINC01705	lncRNA	2.10266	0.000574113
ENSG00000172986	GXYLT2	protein_coding	2.10192	1.95429e-54
ENSG00000143367	TUFT1	protein_coding	2.10031	3.84526e-41
ENSG00000254620	AL050327.1	lncRNA	2.09887	0.000577473
ENSG00000130768	SMPDL3B	protein_coding	2.09697	0.00453351
ENSG00000129521	EGLN3	protein_coding	2.09682	0.00136527
ENSG00000270059	AC121493.1	lncRNA	2.09677	0.00601432
ENSG00000111087	GLI1	protein_coding	2.09602	7.82879e-36
ENSG00000139514	SLC7A1	protein_coding	2.09568	2.33153e-09
ENSG00000175040	CHST2	protein_coding	2.09137	5.7313e-31
ENSG00000128165	ADM2	protein_coding	2.08947	7.51461e-25
ENSG00000175183	CSRP2	protein_coding	2.08613	2.83918e-07
ENSG00000127362	TAS2R3	protein_coding	2.08381	0.00278342
ENSG00000128590	DNAJB9	protein_coding	2.08095	1.35411e-34
ENSG00000100889	PCK2	protein_coding	2.07641	1.17445e-06
ENSG00000226688	ENTPD1-AS1	lncRNA	2.07175	1.31388e-44
ENSG00000178772	CPN2	protein_coding	2.07148	0.0134328
ENSG00000257259	LINC02388	lncRNA	2.07096	0.0318665
ENSG00000124216	SNAI1	protein_coding	2.07055	1.45089e-18
ENSG00000235448	LURAP1L-AS1	lncRNA	2.07035	2.66828e-08
ENSG00000144655	CSRNP1	protein_coding	2.06913	2.52303e-51
ENSG00000197106	SLC6A17	protein_coding	2.06834	8.7479e-05
ENSG00000114251	WNT5A	protein_coding	2.06785	1.9995e-08
ENSG00000207606	MIR554	miRNA	2.06372	0.00355227
ENSG00000166451	CENPN	protein_coding	2.05668	7.067e-48
ENSG00000170390	DCLK2	protein_coding	2.05308	1.23103e-39
ENSG00000111424	VDR	protein_coding	2.0509	3.50767e-54
ENSG00000249406	AC015909.1	lncRNA	2.04822	1.33785e-10
ENSG00000106789	CORO2A	protein_coding	2.04795	5.25353e-39
ENSG00000152377	SPOCK1	protein_coding	2.04699	8.25213e-50
ENSG00000082512	TRAF5	protein_coding	2.04462	7.06819e-41
ENSG00000137507	LRRC32	protein_coding	2.04275	4.29412e-28
ENSG00000182158	CREB3L2	protein_coding	2.04266	1.11892e-07
ENSG00000257681	AC025265.1	lncRNA	2.03774	1.01206e-09
ENSG00000046653	GPM6B	protein_coding	2.03661	0.00184387
ENSG00000071282	LMCD1	protein_coding	2.03386	3.09777e-07
ENSG00000267264	AC006504.3	processed_pseudogene	2.03233	0.00268429
ENSG00000187068	C3orf70	protein_coding	2.02951	1.30517e-25
ENSG00000145819	ARHGAP26	protein_coding	2.027	1.18522e-22
ENSG00000119681	LTBP2	protein_coding	2.02364	4.52707e-15
ENSG00000278341	AC138028.6	lncRNA	2.02351	9.01392e-11
ENSG00000184226	PCDH9	protein_coding	2.02141	1.58896e-20
ENSG00000223786	AL357507.1	lncRNA	2.01759	0.0002165
ENSG00000147234	FRMPD3	protein_coding	2.01063	3.9707e-06
ENSG00000196711	ALKAL1	protein_coding	2.00933	4.44778e-15
ENSG00000101306	MYLK2	protein_coding	2.00674	0.0048221
ENSG00000128965	CHAC1	protein_coding	2.00466	9.48377e-32
ENSG00000136478	TEX2	protein_coding	2.00453	6.28166e-09
ENSG00000065413	ANKRD44	protein_coding	2.00277	1.5038e-40
ENSG00000101115	SALL4	protein_coding	1.99978	1.4692e-07
ENSG00000108061	SHOC2	protein_coding	1.99493	1.63226e-26
ENSG00000187840	EIF4EBP1	protein_coding	1.99454	3.60363e-07
ENSG00000114854	TNNC1	protein_coding	1.99452	3.32535e-09
ENSG00000130635	COL5A1	protein_coding	1.9937	1.66933e-15
ENSG00000198542	ITGBL1	protein_coding	1.99218	4.97044e-29
ENSG00000144802	NFKBIZ	protein_coding	1.99116	2.74949e-30
ENSG00000182492	BGN	protein_coding	1.9827	1.88078e-06
ENSG00000237133	RASGRP3-AS1	lncRNA	1.98239	0.00265018
ENSG00000261051	AC107021.2	lncRNA	1.98186	0.00113215
ENSG00000110675	ELMOD1	protein_coding	1.98046	3.60363e-07
ENSG00000197385	ZNF860	protein_coding	1.97982	8.16724e-09
ENSG00000131018	SYNE1	protein_coding	1.97699	1.17051e-06
ENSG00000120594	PLXDC2	protein_coding	1.97659	1.80857e-37
ENSG00000119699	TGFB3	protein_coding	1.97426	8.0951e-27
ENSG00000271643	AC112220.2	lncRNA	1.96904	1.69315e-18
ENSG00000183715	OPCML	protein_coding	1.96846	2.51121e-06
ENSG00000286138	AC010336.7	lncRNA	1.96535	0.00491925
ENSG00000101194	SLC17A9	protein_coding	1.96348	1.73323e-29
ENSG00000127334	DYRK2	protein_coding	1.96338	1.59149e-47
ENSG00000136052	SLC41A2	protein_coding	1.9544	9.19152e-37
ENSG00000147224	PRPS1	protein_coding	1.95001	2.70908e-06
ENSG00000100558	PLEK2	protein_coding	1.94654	6.01847e-14
ENSG00000084628	NKAIN1	protein_coding	1.94491	0.0273301
ENSG00000165929	TC2N	protein_coding	1.94367	1.06977e-08
ENSG00000158352	SHROOM4	protein_coding	1.93868	1.35175e-34
ENSG00000198853	RUSC2	protein_coding	1.93759	2.88091e-06
ENSG00000164683	HEY1	protein_coding	1.93533	9.68911e-13
ENSG00000262454	MIR193BHG	lncRNA	1.93359	6.58935e-36
ENSG00000143502	SUSD4	protein_coding	1.93273	0.000247579
ENSG00000266278	LINC01910	lncRNA	1.92895	0.0275718
ENSG00000113389	NPR3	protein_coding	1.92792	2.24468e-28
ENSG00000073712	FERMT2	protein_coding	1.92789	3.26469e-07
ENSG00000143869	GDF7	protein_coding	1.92776	0.000230422
ENSG00000112773	TENT5A	protein_coding	1.9242	2.058e-41
ENSG00000260615	RPL23AP97	processed_pseudogene	1.92173	0.00158487
ENSG00000286214	AUXG01000058.1	lncRNA	1.91878	8.12263e-06
ENSG00000253669	GASAL1	lncRNA	1.91723	4.56826e-11
ENSG00000267069	AP005264.1	lncRNA	1.91426	0.00575509
ENSG00000273403	AC107294.3	lncRNA	1.91267	0.049809
ENSG00000183688	RFLNB	protein_coding	1.91194	2.29576e-06
ENSG00000171617	ENC1	protein_coding	1.9102	1.02157e-30
ENSG00000111348	ARHGDIB	protein_coding	1.90496	3.32342e-15
ENSG00000279894	Z73965.1	TEC	1.89928	0.0198736
ENSG00000120555	SEPTIN7P9	transcribed_unprocessed_pseudogene	1.89836	0.00145093
ENSG00000135549	PKIB	protein_coding	1.89768	1.02851e-11
ENSG00000137809	ITGA11	protein_coding	1.8973	4.34429e-08
ENSG00000158525	CPA5	protein_coding	1.89562	0.000453679
ENSG00000243554	AC004967.1	transcribed_unprocessed_pseudogene	1.8948	0.0238916
ENSG00000144810	COL8A1	protein_coding	1.89335	4.90401e-06
ENSG00000229808	AL391825.1	transcribed_processed_pseudogene	1.89271	0.0456925
ENSG00000261824	LINC00662	lncRNA	1.89197	2.60719e-45
ENSG00000245958	SEPTIN7P14	transcribed_unprocessed_pseudogene	1.89137	1.14175e-14
ENSG00000105784	RUNDC3B	protein_coding	1.88993	0.000255936
ENSG00000106772	PRUNE2	protein_coding	1.88815	8.7389e-48
ENSG00000233588	CYP51A1P2	processed_pseudogene	1.88538	0.000328534
ENSG00000250001	AC027335.1	lncRNA	1.88529	0.0238157
ENSG00000064692	SNCAIP	protein_coding	1.88363	1.77546e-38
ENSG00000158220	ESYT3	protein_coding	1.87939	4.97318e-05
ENSG00000231441	DST-AS1	lncRNA	1.87739	0.00555296
ENSG00000146038	DCDC2	protein_coding	1.875	3.89004e-07
ENSG00000171877	FRMD5	protein_coding	1.87394	3.99252e-21
ENSG00000229989	MIR181A1HG	lncRNA	1.86791	1.31101e-08
ENSG00000183196	CHST6	protein_coding	1.86747	0.00172043
ENSG00000138650	PCDH10	protein_coding	1.86554	4.72224e-12
ENSG00000057657	PRDM1	protein_coding	1.8645	2.02396e-27
ENSG00000065060	UHRF1BP1	protein_coding	1.86347	1.57363e-37
ENSG00000232034	AC092168.2	lncRNA	1.86128	1.32025e-07
ENSG00000284753	EEF1AKMT4	protein_coding	1.86117	1.99104e-08
ENSG00000111912	NCOA7	protein_coding	1.86071	5.11226e-32
ENSG00000272356	AL080317.2	lncRNA	1.85969	8.3646e-08
ENSG00000145088	EAF2	protein_coding	1.8591	2.4644e-06
ENSG00000111341	MGP	protein_coding	1.85616	0.000111413
ENSG00000154122	ANKH	protein_coding	1.85409	3.68247e-37
ENSG00000135905	DOCK10	protein_coding	1.85346	1.35168e-30
ENSG00000259863	SH3RF3-AS1	lncRNA	1.85305	1.09568e-17
ENSG00000230183	CNOT6LP1	processed_pseudogene	1.85093	9.29787e-09
ENSG00000129910	CDH15	protein_coding	1.85042	1.88227e-08
ENSG00000176692	FOXC2	protein_coding	1.84857	1.9407e-20
ENSG00000176658	MYO1D	protein_coding	1.84152	5.53941e-11
ENSG00000079156	OSBPL6	protein_coding	1.84047	7.82009e-38
ENSG00000164040	PGRMC2	protein_coding	1.82808	4.51031e-06
ENSG00000099958	DERL3	protein_coding	1.82665	0.0266796
ENSG00000235513	L3MBTL2-AS1	lncRNA	1.82643	4.26999e-17
ENSG00000232000	CLCN3P1	transcribed_unprocessed_pseudogene	1.82555	0.00919838
ENSG00000287528	AL121749.2	lncRNA	1.82532	0.0276462
ENSG00000207750	MIR553	miRNA	1.82355	0.031196
ENSG00000271897	AL357518.1	lncRNA	1.8233	0.00236573
ENSG00000278993	AC002350.2	TEC	1.82308	0.00434574
ENSG00000142623	PADI1	protein_coding	1.82241	8.19929e-05
ENSG00000256721	CACNA1C-IT3	lncRNA	1.82225	0.0314937
ENSG00000268565	AC005339.1	lncRNA	1.82007	0.00134957
ENSG00000169891	REPS2	protein_coding	1.81858	5.84708e-08
ENSG00000199043	MIR335	miRNA	1.81719	2.00568e-11
ENSG00000287865	AC099552.5	lncRNA	1.81707	3.03848e-05
ENSG00000100628	ASB2	protein_coding	1.81508	2.28464e-13
ENSG00000272990	AC084036.1	lncRNA	1.81318	5.88516e-07
ENSG00000250280	AC026124.1	lncRNA	1.81264	1.86128e-11
ENSG00000117586	TNFSF4	protein_coding	1.81235	1.26145e-09
ENSG00000182667	NTM	protein_coding	1.81112	2.97662e-43
ENSG00000091490	SEL1L3	protein_coding	1.81049	8.54493e-44
ENSG00000119812	FAM98A	protein_coding	1.80787	1.93451e-35
ENSG00000171812	COL8A2	protein_coding	1.80757	1.72226e-32
ENSG00000246350	AL049543.1	lncRNA	1.80718	5.56361e-10
ENSG00000170624	SGCD	protein_coding	1.80656	1.43846e-05
ENSG00000123570	RAB9B	protein_coding	1.80617	9.02442e-12
ENSG00000047932	GOPC	protein_coding	1.80218	7.84662e-23
ENSG00000123689	G0S2	protein_coding	1.7989	5.17581e-09
ENSG00000118515	SGK1	protein_coding	1.79076	1.88964e-05
ENSG00000127124	HIVEP3	protein_coding	1.78884	6.13984e-14
ENSG00000170498	KISS1	protein_coding	1.78769	2.49235e-05
ENSG00000182261	NLRP10	protein_coding	1.7816	2.15294e-08
ENSG00000111110	PPM1H	protein_coding	1.78104	3.60289e-10
ENSG00000254400	AC091564.2	lncRNA	1.78046	0.00108701
ENSG00000041982	TNC	protein_coding	1.77983	9.66585e-132
ENSG00000156642	NPTN	protein_coding	1.77804	1.31436e-05
ENSG00000283511	AC137936.2	transcribed_unitary_pseudogene	1.77612	0.0155647
ENSG00000187605	TET3	protein_coding	1.77478	5.41591e-36
ENSG00000234584	AC019186.1	lncRNA	1.77358	0.00556681
ENSG00000159363	ATP13A2	protein_coding	1.77298	2.55193e-24
ENSG00000095587	TLL2	protein_coding	1.77223	0.00815226
ENSG00000221866	PLXNA4	protein_coding	1.77206	0.000624073
ENSG00000100234	TIMP3	protein_coding	1.77155	7.66937e-07
ENSG00000183010	PYCR1	protein_coding	1.77138	4.97318e-05
ENSG00000182541	LIMK2	protein_coding	1.76894	1.16637e-43
ENSG00000278983	AC048380.2	TEC	1.76876	2.77245e-15
ENSG00000147852	VLDLR	protein_coding	1.76576	2.52564e-36
ENSG00000180209	MYLPF	protein_coding	1.76566	0.0143054
ENSG00000168014	C2CD3	protein_coding	1.76415	8.71091e-36
ENSG00000054392	HHAT	protein_coding	1.76398	3.582e-35
ENSG00000106105	GARS1	protein_coding	1.76373	9.93499e-08
ENSG00000178860	MSC	protein_coding	1.76334	3.99079e-23
ENSG00000123612	ACVR1C	protein_coding	1.76304	0.0246047
ENSG00000259408	AC010809.2	lncRNA	1.76288	7.51453e-07
ENSG00000157445	CACNA2D3	protein_coding	1.76029	3.9425e-05
ENSG00000228549	BX284668.2	lncRNA	1.75813	0.000697666
ENSG00000267041	ZNF850	protein_coding	1.75746	4.49577e-17
ENSG00000183963	SMTN	protein_coding	1.75434	6.82284e-06
ENSG00000228613	AC141930.1	lncRNA	1.75266	0.0495473
ENSG00000265778	AC018413.1	lncRNA	1.75048	2.43432e-10
ENSG00000272456	AC087045.2	lncRNA	1.74992	5.21222e-07
ENSG00000225195	AC078962.1	lncRNA	1.7499	0.0429404
ENSG00000111696	NT5DC3	protein_coding	1.74936	6.79291e-36
ENSG00000108551	RASD1	protein_coding	1.74834	2.1032e-06
ENSG00000260439	LMF1-AS1	lncRNA	1.74633	0.0111939
ENSG00000076641	PAG1	protein_coding	1.74472	2.12064e-25
ENSG00000129116	PALLD	protein_coding	1.7413	2.43531e-08
ENSG00000158966	CACHD1	protein_coding	1.73859	1.20673e-33
ENSG00000067798	NAV3	protein_coding	1.73456	1.50301e-05
ENSG00000127328	RAB3IP	protein_coding	1.73292	1.78828e-10
ENSG00000265190	ANXA8	protein_coding	1.73208	6.33179e-08
ENSG00000138028	CGREF1	protein_coding	1.73146	1.01985e-07
ENSG00000116285	ERRFI1	protein_coding	1.73045	1.40918e-35
ENSG00000155858	LSM11	protein_coding	1.72599	4.79044e-27
ENSG00000155304	HSPA13	protein_coding	1.72356	1.19557e-24
ENSG00000249526	AC008667.1	lncRNA	1.72218	0.000591694
ENSG00000148572	NRBF2	protein_coding	1.72066	2.37902e-38
ENSG00000274297	AC009269.5	lncRNA	1.71587	0.0012584
ENSG00000184995	IFNE	protein_coding	1.71515	0.00127692
ENSG00000132434	LANCL2	protein_coding	1.71448	7.06819e-41
ENSG00000018510	AGPS	protein_coding	1.71358	1.10932e-26
ENSG00000272841	MAP3K4-AS1	lncRNA	1.71328	2.17216e-12
ENSG00000155324	GRAMD2B	protein_coding	1.7125	3.7857e-26
ENSG00000253746	AC091182.2	lncRNA	1.71033	5.28807e-07
ENSG00000168209	DDIT4	protein_coding	1.71026	9.82811e-05
ENSG00000242173	ARHGDIG	protein_coding	1.70963	0.00157575
ENSG00000236060	HSPB1P1	processed_pseudogene	1.70666	0.0175591
ENSG00000137166	FOXP4	protein_coding	1.70587	1.36113e-19
ENSG00000116990	MYCL	protein_coding	1.70572	0.00397173
ENSG00000081320	STK17B	protein_coding	1.70456	0.000310149
ENSG00000174099	MSRB3	protein_coding	1.70421	2.77028e-05
ENSG00000165072	MAMDC2	protein_coding	1.70362	9.11818e-12
ENSG00000151414	NEK7	protein_coding	1.70209	8.86615e-18
ENSG00000274943	AC079684.1	lncRNA	1.70112	0.0362448
ENSG00000128655	PDE11A	protein_coding	1.69981	0.0052975
ENSG00000279879	AC091152.4	TEC	1.69842	1.85028e-06
ENSG00000153904	DDAH1	protein_coding	1.69804	0.000220189
ENSG00000240891	PLCXD2	protein_coding	1.6964	6.02359e-10
ENSG00000074935	TUBE1	protein_coding	1.69638	1.67963e-31
ENSG00000180535	BHLHA15	protein_coding	1.69245	2.93963e-07
ENSG00000162706	CADM3	protein_coding	1.69187	0.00737288
ENSG00000246145	RRS1-AS1	lncRNA	1.68965	0.000545778
ENSG00000165061	ZMAT4	protein_coding	1.68713	0.022993
ENSG00000204176	SYT15	protein_coding	1.68523	1.06417e-06
ENSG00000260949	AP006545.1	lncRNA	1.68466	1.99493e-08
ENSG00000280099	AL603750.1	TEC	1.68433	2.37687e-06
ENSG00000138758	SEPTIN11	protein_coding	1.68362	1.23399e-09
ENSG00000245694	CRNDE	lncRNA	1.68171	1.21165e-07
ENSG00000150764	DIXDC1	protein_coding	1.68085	4.5706e-35
ENSG00000234199	LINC01191	lncRNA	1.67883	0.00826184
ENSG00000120341	SEC16B	protein_coding	1.67217	0.000609519
ENSG00000147571	CRH	protein_coding	1.67107	0.0267541
ENSG00000278546	AC003101.2	lncRNA	1.67037	0.00490878
ENSG00000075461	CACNG4	protein_coding	1.6678	3.63303e-07
ENSG00000064651	SLC12A2	protein_coding	1.66737	5.70754e-16
ENSG00000154553	PDLIM3	protein_coding	1.66323	1.36786e-22
ENSG00000064102	INTS13	protein_coding	1.6601	9.21812e-28
ENSG00000119636	BBOF1	protein_coding	1.65712	1.85596e-16
ENSG00000132003	ZSWIM4	protein_coding	1.65667	3.61727e-24
ENSG00000130707	ASS1	protein_coding	1.65385	7.98066e-14
ENSG00000099849	RASSF7	protein_coding	1.65368	2.97844e-13
ENSG00000180525	DIP2C-AS1	lncRNA	1.65368	5.91207e-09
ENSG00000273604	EPOP	protein_coding	1.65139	6.24986e-05
ENSG00000162591	MEGF6	protein_coding	1.64869	6.01485e-24
ENSG00000175175	PPM1E	protein_coding	1.64706	2.09651e-08
ENSG00000260231	KDM7A-DT	lncRNA	1.64524	6.8319e-09
ENSG00000122335	SERAC1	protein_coding	1.64472	2.02932e-32
ENSG00000136603	SKIL	protein_coding	1.64392	9.04425e-25
ENSG00000136628	EPRS1	protein_coding	1.64336	0.000144198
ENSG00000257219	LNCOG	lncRNA	1.6431	1.31467e-10
ENSG00000232623	MRAP-AS1	lncRNA	1.64304	0.0165796
ENSG00000182901	RGS7	protein_coding	1.6429	0.000620063
ENSG00000249379	AL033397.2	lncRNA	1.64244	0.0357446
ENSG00000110328	GALNT18	protein_coding	1.64209	1.0061e-22
ENSG00000283154	IQCJ-SCHIP1	protein_coding	1.64054	2.12574e-14
ENSG00000175567	UCP2	protein_coding	1.63786	1.64165e-07
ENSG00000281183	NPTN-IT1	lncRNA	1.6365	4.81028e-10
ENSG00000285877	AC007448.5	lncRNA	1.63647	8.05827e-08
ENSG00000108821	COL1A1	protein_coding	1.63448	5.26984e-61
ENSG00000201176	RNU6-853P	snRNA	1.63349	0.00104302
ENSG00000232536	AL365436.2	lncRNA	1.63318	5.53649e-07
ENSG00000151136	BTBD11	protein_coding	1.63292	3.57065e-16
ENSG00000170537	TMC7	protein_coding	1.63276	5.07131e-09
ENSG00000288597	AC234782.2	lncRNA	1.63208	0.00972592
ENSG00000279250	AC022919.1	TEC	1.62796	0.000920978
ENSG00000276390	AC004241.3	lncRNA	1.62696	0.00627424
ENSG00000105329	TGFB1	protein_coding	1.62615	1.09817e-14
ENSG00000233912	AC026202.2	lncRNA	1.62612	0.0444989
ENSG00000271789	AL080317.1	lncRNA	1.62483	3.40776e-06
ENSG00000260941	LINC00622	lncRNA	1.62275	0.024146
ENSG00000251615	AC104825.1	lncRNA	1.62261	3.98568e-11
ENSG00000286677	AP006545.3	lncRNA	1.62178	0.00214946
ENSG00000282057	AC092807.3	lncRNA	1.62148	7.30705e-11
ENSG00000224020	MIR181A2HG	lncRNA	1.61914	1.78238e-12
ENSG00000167642	SPINT2	protein_coding	1.6182	4.30972e-09
ENSG00000158186	MRAS	protein_coding	1.6171	1.50492e-05
ENSG00000114115	RBP1	protein_coding	1.61575	6.79671e-18
ENSG00000253161	LINC01605	lncRNA	1.61498	1.54446e-13
ENSG00000198018	ENTPD7	protein_coding	1.61401	2.09876e-24
ENSG00000051108	HERPUD1	protein_coding	1.61335	0.000101758
ENSG00000133401	PDZD2	protein_coding	1.61136	2.14975e-07
ENSG00000101665	SMAD7	protein_coding	1.60987	1.33142e-28
ENSG00000235619	RPL36AP33	processed_pseudogene	1.60802	0.0396716
ENSG00000144891	AGTR1	protein_coding	1.60784	1.10635e-09
ENSG00000251432	LINC02615	lncRNA	1.60361	1.4517e-08
ENSG00000149380	P4HA3	protein_coding	1.60323	3.27207e-17
ENSG00000150054	MPP7	protein_coding	1.60264	3.0028e-08
ENSG00000259939	AC022167.1	lncRNA	1.60075	0.00147565
ENSG00000278467	AC138393.2	lncRNA	1.59775	0.000122662
ENSG00000120742	SERP1	protein_coding	1.59742	8.9466e-05
ENSG00000176915	ANKLE2	protein_coding	1.59733	6.71601e-05
ENSG00000120913	PDLIM2	protein_coding	1.59469	2.56221e-05
ENSG00000153879	CEBPG	protein_coding	1.59167	2.39069e-35
ENSG00000006459	KDM7A	protein_coding	1.59046	7.50678e-21
ENSG00000186352	ANKRD37	protein_coding	1.58882	5.14781e-09
ENSG00000154127	UBASH3B	protein_coding	1.58693	4.55291e-05
ENSG00000279145	AC011912.1	lncRNA	1.58624	1.4592e-06
ENSG00000235387	SPAAR	protein_coding	1.5836	0.00900153
ENSG00000198947	DMD	protein_coding	1.58063	2.35456e-21
ENSG00000171310	CHST11	protein_coding	1.58039	1.42778e-12
ENSG00000118263	KLF7	protein_coding	1.57768	2.48483e-35
ENSG00000186594	MIR22HG	lncRNA	1.5747	1.28565e-25
ENSG00000258181	AC008083.3	lncRNA	1.5737	0.0479808
ENSG00000174600	CMKLR1	protein_coding	1.57218	1.57032e-05
ENSG00000230695	AC012462.3	lncRNA	1.57093	9.58526e-06
ENSG00000267940	AC022762.2	lncRNA	1.5703	0.0128958
ENSG00000131941	RHPN2	protein_coding	1.56913	5.69738e-21
ENSG00000006432	MAP3K9	protein_coding	1.56548	5.01409e-07
ENSG00000173261	PLAC8L1	protein_coding	1.56308	7.9594e-06
ENSG00000261578	AP003119.3	lncRNA	1.56203	1.77283e-07
ENSG00000165434	PGM2L1	protein_coding	1.56086	7.82678e-21
ENSG00000151014	NOCT	protein_coding	1.56023	1.70394e-18
ENSG00000138050	THUMPD2	protein_coding	1.56013	3.75812e-18
ENSG00000122042	UBL3	protein_coding	1.55713	1.21757e-13
ENSG00000261189	AL031058.1	lncRNA	1.55582	9.57945e-06
ENSG00000143643	TTC13	protein_coding	1.55537	3.67069e-23
ENSG00000087494	PTHLH	protein_coding	1.55452	1.36005e-08
ENSG00000236977	ANKRD44-IT1	lncRNA	1.5544	0.0489627
ENSG00000134986	NREP	protein_coding	1.55371	0.000236492
ENSG00000130643	CALY	protein_coding	1.55278	8.41762e-07
ENSG00000229619	MBNL1-AS1	lncRNA	1.55239	9.06044e-26
ENSG00000075223	SEMA3C	protein_coding	1.55079	1.85109e-14
ENSG00000219438	TAFA5	protein_coding	1.55003	0.000293134
ENSG00000196628	TCF4	protein_coding	1.5499	2.0364e-26
ENSG00000134871	COL4A2	protein_coding	1.54883	4.22028e-45
ENSG00000153976	HS3ST3A1	protein_coding	1.54831	4.88651e-28
ENSG00000125753	VASP	protein_coding	1.54355	0.000279164
ENSG00000181915	ADO	protein_coding	1.54162	2.00997e-34
ENSG00000184575	XPOT	protein_coding	1.53842	0.00030433
ENSG00000146373	RNF217	protein_coding	1.53751	1.87592e-17
ENSG00000015133	CCDC88C	protein_coding	1.53604	2.34371e-07
ENSG00000038427	VCAN	protein_coding	1.53496	0.00011898
ENSG00000172403	SYNPO2	protein_coding	1.53387	5.82222e-24
ENSG00000097096	SYDE2	protein_coding	1.53126	1.97462e-17
ENSG00000143318	CASQ1	protein_coding	1.52734	0.0423738
ENSG00000287190	AC239799.2	lncRNA	1.52627	0.00202616
ENSG00000152402	GUCY1A2	protein_coding	1.52579	0.0143237
ENSG00000286177	AC011462.5	lncRNA	1.52484	3.47834e-12
ENSG00000111371	SLC38A1	protein_coding	1.52467	0.000237825
ENSG00000037280	FLT4	protein_coding	1.52459	0.0422013
ENSG00000050405	LIMA1	protein_coding	1.52269	0.000346581
ENSG00000279078	SND1-IT1	lncRNA	1.52263	0.00594408
ENSG00000116815	CD58	protein_coding	1.52182	3.61357e-08
ENSG00000273192	AL671710.1	lncRNA	1.52129	0.00239202
ENSG00000171365	CLCN5	protein_coding	1.52089	2.32503e-11
ENSG00000214773	AC112512.1	lncRNA	1.51903	0.0373045
ENSG00000076706	MCAM	protein_coding	1.51835	0.00063577
ENSG00000039560	RAI14	protein_coding	1.51817	0.000320628
ENSG00000114270	COL7A1	protein_coding	1.51806	0.000396362
ENSG00000151967	SCHIP1	protein_coding	1.51798	7.9605e-08
ENSG00000185972	CCIN	protein_coding	1.51554	8.10545e-06
ENSG00000141448	GATA6	protein_coding	1.51506	2.35456e-21
ENSG00000206828	RNVU1-30	snRNA	1.51456	3.53227e-06
ENSG00000118523	CCN2	protein_coding	1.51349	1.40256e-07
ENSG00000146733	PSPH	protein_coding	1.51218	1.08673e-31
ENSG00000152422	XRCC4	protein_coding	1.51146	1.05866e-09
ENSG00000135312	HTR1B	protein_coding	1.51064	1.49178e-09
ENSG00000274677	AC040169.3	lncRNA	1.50255	0.0156016
ENSG00000201801	RNU5E-4P	snRNA	1.50117	0.000594295
ENSG00000165891	E2F7	protein_coding	1.49788	1.11836e-16
ENSG00000202078	Y_RNA	misc_RNA	1.497	0.000322386
ENSG00000166971	AKTIP	protein_coding	1.49584	8.06665e-26
ENSG00000107984	DKK1	protein_coding	1.49565	1.15797e-10
ENSG00000114850	SSR3	protein_coding	1.49544	0.000143835
ENSG00000166123	GPT2	protein_coding	1.49391	2.9467e-20
ENSG00000140092	FBLN5	protein_coding	1.49191	0.000107192
ENSG00000152749	GPR180	protein_coding	1.48982	6.16453e-18
ENSG00000157514	TSC22D3	protein_coding	1.48936	2.35022e-23
ENSG00000279771	AP000997.4	TEC	1.48574	0.0115454
ENSG00000092969	TGFB2	protein_coding	1.48141	1.0701e-17
ENSG00000272858	Z93930.3	lncRNA	1.47963	0.000296096
ENSG00000120756	PLS1	protein_coding	1.47716	3.74345e-05
ENSG00000235885	LINC01828	lncRNA	1.47445	3.46359e-05
ENSG00000273017	AP000240.1	lncRNA	1.47391	0.0140851
ENSG00000226609	AL390067.1	lncRNA	1.47356	0.000117568
ENSG00000256006	AC084117.1	lncRNA	1.47256	0.0083059
ENSG00000139372	TDG	protein_coding	1.47165	1.31157e-22
ENSG00000198856	OSTC	protein_coding	1.47018	0.0002917
ENSG00000175906	ARL4D	protein_coding	1.46945	1.28876e-22
ENSG00000167861	HID1	protein_coding	1.46935	5.18906e-06
ENSG00000106080	FKBP14	protein_coding	1.46909	1.33892e-16
ENSG00000178445	GLDC	protein_coding	1.46815	0.0345397
ENSG00000004864	SLC25A13	protein_coding	1.46722	2.43639e-28
ENSG00000173947	PIFO	protein_coding	1.46687	0.000105039
ENSG00000218336	TENM3	protein_coding	1.46627	4.74838e-27
ENSG00000240809	CAP1P1	processed_pseudogene	1.46528	0.000238928
ENSG00000103175	WFDC1	protein_coding	1.46447	0.000480621
ENSG00000087008	ACOX3	protein_coding	1.46382	3.03668e-29
ENSG00000198833	UBE2J1	protein_coding	1.46333	1.29048e-25
ENSG00000111711	GOLT1B	protein_coding	1.46297	7.03801e-14
ENSG00000100078	PLA2G3	protein_coding	1.46136	0.000109295
ENSG00000237892	KLF7-IT1	lncRNA	1.45987	2.65146e-05
ENSG00000236780	LINC01829	lncRNA	1.45833	0.000380577
ENSG00000279957	AC110769.3	TEC	1.45746	0.00713025
ENSG00000139926	FRMD6	protein_coding	1.45734	0.000319963
ENSG00000287979	AC253572.1	lncRNA	1.45626	0.000413204
ENSG00000223685	LINC00571	lncRNA	1.45567	0.00244177
ENSG00000213025	COX20P1	processed_pseudogene	1.45464	1.74587e-07
ENSG00000166033	HTRA1	protein_coding	1.45387	0.000460551
ENSG00000138685	FGF2	protein_coding	1.45304	7.03215e-16
ENSG00000099194	SCD	protein_coding	1.45269	5.76213e-05
ENSG00000279118	AC093535.2	TEC	1.45091	0.00143813
ENSG00000122884	P4HA1	protein_coding	1.4498	0.000839705
ENSG00000159216	RUNX1	protein_coding	1.44869	1.6863e-18
ENSG00000180739	S1PR5	protein_coding	1.44817	2.12693e-06
ENSG00000240032	LNCSRLR	lncRNA	1.44715	0.00181898
ENSG00000142552	RCN3	protein_coding	1.44676	2.47638e-16
ENSG00000164741	DLC1	protein_coding	1.44613	0.000181445
ENSG00000132334	PTPRE	protein_coding	1.44335	3.07935e-06
ENSG00000165868	HSPA12A	protein_coding	1.44285	3.94539e-28
ENSG00000258565	BLZF2P	unprocessed_pseudogene	1.44283	1.50644e-07
ENSG00000198855	FICD	protein_coding	1.44057	4.65324e-23
ENSG00000164066	INTU	protein_coding	1.43992	1.679e-18
ENSG00000273338	AC103591.3	lncRNA	1.43876	0.00209086
ENSG00000179859	RNF227	protein_coding	1.43756	6.60688e-14
ENSG00000203930	LINC00632	lncRNA	1.43351	4.51227e-08
ENSG00000178607	ERN1	protein_coding	1.43262	6.49377e-25
ENSG00000277161	PIGW	protein_coding	1.42838	2.43136e-15
ENSG00000143217	NECTIN4	protein_coding	1.42678	0.00142872
ENSG00000171604	CXXC5	protein_coding	1.42594	5.96167e-24
ENSG00000251493	FOXD1	protein_coding	1.42509	6.41575e-22
ENSG00000243742	RPLP0P2	transcribed_processed_pseudogene	1.42501	0.0196609
ENSG00000251756	RNA5SP385	rRNA_pseudogene	1.42477	0.0246929
ENSG00000287787	AC092275.1	lncRNA	1.42412	5.09823e-06
ENSG00000165996	HACD1	protein_coding	1.42401	3.0695e-24
ENSG00000006016	CRLF1	protein_coding	1.42322	3.8862e-05
ENSG00000168268	NT5DC2	protein_coding	1.42162	0.00195131
ENSG00000244242	IFITM10	protein_coding	1.42075	0.0297911
ENSG00000131435	PDLIM4	protein_coding	1.41782	2.23694e-16
ENSG00000152601	MBNL1	protein_coding	1.4171	0.000529271
ENSG00000149257	SERPINH1	protein_coding	1.41656	2.20478e-11
ENSG00000159176	CSRP1	protein_coding	1.41612	1.05164e-09
ENSG00000284391	AL139398.1	lncRNA	1.41406	0.0346701
ENSG00000228768	AC003101.1	lncRNA	1.41375	0.00274637
ENSG00000155961	RAB39B	protein_coding	1.41251	1.31665e-07
ENSG00000185615	PDIA2	protein_coding	1.41148	0.049532
ENSG00000207563	MIR23B	miRNA	1.41028	2.69796e-06
ENSG00000139083	ETV6	protein_coding	1.40899	1.05589e-26
ENSG00000278472	AC009268.2	lncRNA	1.40723	0.0337934
ENSG00000196517	SLC6A9	protein_coding	1.40708	1.2235e-14
ENSG00000224356	AL356966.1	lncRNA	1.4059	0.0380306
ENSG00000169857	AVEN	protein_coding	1.40468	1.22452e-26
ENSG00000187796	CARD9	protein_coding	1.40157	1.88553e-09
ENSG00000136802	LRRC8A	protein_coding	1.40017	0.000563845
ENSG00000165949	IFI27	protein_coding	1.39968	2.88091e-06
ENSG00000252192	AC127002.1	snoRNA	1.39928	0.0178904
ENSG00000219433	BTBD10P2	processed_pseudogene	1.39806	0.00166698
ENSG00000181458	TMEM45A	protein_coding	1.39746	1.12399e-26
ENSG00000144645	OSBPL10	protein_coding	1.39515	5.2965e-25
ENSG00000142197	DOP1B	protein_coding	1.39471	1.07264e-23
ENSG00000235358	AC093151.2	lncRNA	1.39437	7.50412e-05
ENSG00000287897	AP000465.1	lncRNA	1.39401	0.0201779
ENSG00000261270	AC012181.2	lncRNA	1.39156	3.28205e-07
ENSG00000261553	AL137782.1	lncRNA	1.39087	2.3049e-05
ENSG00000267519	MIR23AHG	lncRNA	1.39008	2.68397e-19
ENSG00000067836	ROGDI	protein_coding	1.38856	9.47056e-20
ENSG00000285347	AL359555.4	lncRNA	1.38822	0.0244165
ENSG00000197714	ZNF460	protein_coding	1.38685	2.28109e-12
ENSG00000112658	SRF	protein_coding	1.38492	0.000127954
ENSG00000144583	MARCHF4	protein_coding	1.38439	6.60311e-16
ENSG00000132185	FCRLA	protein_coding	1.38224	0.0490436
ENSG00000008405	CRY1	protein_coding	1.38161	6.99086e-20
ENSG00000013375	PGM3	protein_coding	1.37928	0.000206131
ENSG00000148120	AOPEP	protein_coding	1.37846	6.13265e-26
ENSG00000113407	TARS1	protein_coding	1.37785	0.00250706
ENSG00000120802	TMPO	protein_coding	1.37765	3.14701e-22
ENSG00000068438	FTSJ1	protein_coding	1.3776	5.14695e-27
ENSG00000173641	HSPB7	protein_coding	1.37556	2.04334e-15
ENSG00000134030	CTIF	protein_coding	1.37405	0.00168139
ENSG00000158859	ADAMTS4	protein_coding	1.37302	1.82008e-05
ENSG00000271344	AC018638.6	lncRNA	1.37277	0.0378272
ENSG00000173334	TRIB1	protein_coding	1.37079	4.11004e-24
ENSG00000099337	KCNK6	protein_coding	1.36846	3.94547e-20
ENSG00000196890	H2BU1	protein_coding	1.36646	9.77271e-06
ENSG00000198948	MFAP3L	protein_coding	1.36463	0.0350026
ENSG00000131791	PRKAB2	protein_coding	1.36376	1.19534e-21
ENSG00000153214	TMEM87B	protein_coding	1.36241	2.5887e-14
ENSG00000023572	GLRX2	protein_coding	1.36199	4.11476e-20
ENSG00000235314	LINC00957	lncRNA	1.36196	1.69667e-06
ENSG00000235636	NUS1P1	processed_pseudogene	1.36124	0.0119211
ENSG00000225761	AL596247.1	lncRNA	1.36107	0.0022225
ENSG00000137831	UACA	protein_coding	1.36027	0.00609289
ENSG00000227825	SLC9A7P1	transcribed_processed_pseudogene	1.35942	6.58679e-06
ENSG00000106211	HSPB1	protein_coding	1.35815	0.000524056
ENSG00000100219	XBP1	protein_coding	1.35811	0.00155119
ENSG00000274654	AC022467.1	lncRNA	1.3532	5.79606e-05
ENSG00000116299	ELAPOR1	protein_coding	1.35242	7.84484e-13
ENSG00000197061	H4C3	protein_coding	1.3523	0.00134957
ENSG00000198556	ZNF789	protein_coding	1.35218	2.22868e-16
ENSG00000125266	EFNB2	protein_coding	1.35142	6.61421e-13
ENSG00000246777	AC044802.1	lncRNA	1.35099	0.00105597
ENSG00000206737	RNVU1-18	snRNA	1.35037	1.35506e-05
ENSG00000278291	AL161772.1	lncRNA	1.3494	3.34134e-14
ENSG00000198380	GFPT1	protein_coding	1.34855	0.000909233
ENSG00000133216	EPHB2	protein_coding	1.3469	0.00247695
ENSG00000229097	CALM2P2	processed_pseudogene	1.34652	0.0232727
ENSG00000100522	GNPNAT1	protein_coding	1.34605	4.09697e-18
ENSG00000143942	CHAC2	protein_coding	1.34553	0.00913943
ENSG00000170485	NPAS2	protein_coding	1.3443	4.57029e-20
ENSG00000249669	CARMN	lncRNA	1.34102	0.0025566
ENSG00000075711	DLG1	protein_coding	1.34015	7.46045e-19
ENSG00000162745	OLFML2B	protein_coding	1.34005	2.32265e-12
ENSG00000169684	CHRNA5	protein_coding	1.33899	0.00387244
ENSG00000006625	GGCT	protein_coding	1.33767	5.15517e-12
ENSG00000170264	FAM161A	protein_coding	1.33241	7.80093e-08
ENSG00000087253	LPCAT2	protein_coding	1.33237	8.37573e-16
ENSG00000231346	LINC01160	lncRNA	1.33211	0.0135063
ENSG00000102024	PLS3	protein_coding	1.3321	0.00357476
ENSG00000106462	EZH2	protein_coding	1.32845	2.05813e-19
ENSG00000136367	ZFHX2	protein_coding	1.32566	1.27556e-06
ENSG00000136153	LMO7	protein_coding	1.32502	0.0084334
ENSG00000198478	SH3BGRL2	protein_coding	1.32476	3.08418e-17
ENSG00000185495	SEPTIN7P13	transcribed_unprocessed_pseudogene	1.32442	8.81477e-05
ENSG00000144824	PHLDB2	protein_coding	1.32435	8.86718e-18
ENSG00000120664	SPART-AS1	lncRNA	1.32433	0.0111672
ENSG00000225177	AL590617.2	lncRNA	1.32412	1.54021e-07
ENSG00000198732	SMOC1	protein_coding	1.32382	0.0097267
ENSG00000138709	LARP1B	protein_coding	1.32109	3.54807e-17
ENSG00000287828	AL354743.2	lncRNA	1.32039	0.00085375
ENSG00000169330	MINAR1	protein_coding	1.32012	9.26281e-12
ENSG00000163827	LRRC2	protein_coding	1.31998	1.60253e-08
ENSG00000062716	VMP1	protein_coding	1.31869	0.00146685
ENSG00000244274	DBNDD2	protein_coding	1.31692	0.00144509
ENSG00000134440	NARS1	protein_coding	1.3158	0.00240046
ENSG00000111186	WNT5B	protein_coding	1.3147	1.02642e-21
ENSG00000204175	GPRIN2	protein_coding	1.31458	0.00011537
ENSG00000087258	GNAO1	protein_coding	1.31387	0.0485297
ENSG00000276365	MIR145	miRNA	1.31356	1.14351e-07
ENSG00000142871	CCN1	protein_coding	1.31301	0.00688149
ENSG00000197780	TAF13	protein_coding	1.313	1.4505e-12
ENSG00000134594	RAB33A	protein_coding	1.31215	1.98449e-07
ENSG00000280374	AC019080.5	lncRNA	1.3113	0.000895738
ENSG00000272341	AL137003.1	lncRNA	1.30841	3.91338e-06
ENSG00000250950	AC093752.1	lncRNA	1.30755	0.0147484
ENSG00000169851	PCDH7	protein_coding	1.30668	2.36805e-16
ENSG00000181788	SIAH2	protein_coding	1.30663	1.06012e-22
ENSG00000109814	UGDH	protein_coding	1.30652	0.00167941
ENSG00000203635	AC144450.1	lncRNA	1.30567	0.0393358
ENSG00000131236	CAP1	protein_coding	1.3054	4.30291e-05
ENSG00000115539	PDCL3	protein_coding	1.305	1.33035e-16
ENSG00000286964	AL136169.1	lncRNA	1.30433	3.93934e-07
ENSG00000166598	HSP90B1	protein_coding	1.30257	0.000158972
ENSG00000069956	MAPK6	protein_coding	1.30251	2.68469e-16
ENSG00000150687	PRSS23	protein_coding	1.30182	0.00805958
ENSG00000284231	MIR424	miRNA	1.30118	0.0292566
ENSG00000170153	RNF150	protein_coding	1.30035	1.01594e-17
ENSG00000182704	TSKU	protein_coding	1.30024	3.02452e-12
ENSG00000268205	AC005261.1	lncRNA	1.30007	2.11886e-16
ENSG00000128203	ASPHD2	protein_coding	1.29962	3.83645e-09
ENSG00000183723	CMTM4	protein_coding	1.29958	1.41505e-23
ENSG00000157693	TMEM268	protein_coding	1.29933	2.28937e-16
ENSG00000114861	FOXP1	protein_coding	1.29877	9.60595e-22
ENSG00000161638	ITGA5	protein_coding	1.29822	0.00020442
ENSG00000285725	AC004967.2	lncRNA	1.29767	0.000983586
ENSG00000132432	SEC61G	protein_coding	1.29747	1.72061e-19
ENSG00000130508	PXDN	protein_coding	1.29746	1.25837e-10
ENSG00000285294	LINC00842	lncRNA	1.29719	4.7881e-08
ENSG00000165169	DYNLT3	protein_coding	1.29588	3.5992e-09
ENSG00000221968	FADS3	protein_coding	1.29519	2.42773e-18
ENSG00000231367	LINC02613	lncRNA	1.29503	0.0222698
ENSG00000168994	PXDC1	protein_coding	1.29471	0.000581851
ENSG00000031698	SARS1	protein_coding	1.29221	0.000905228
ENSG00000101199	ARFGAP1	protein_coding	1.29041	0.00392157
ENSG00000165449	SLC16A9	protein_coding	1.28927	0.0242187
ENSG00000172331	BPGM	protein_coding	1.28787	1.1564e-18
ENSG00000095951	HIVEP1	protein_coding	1.28786	5.45555e-18
ENSG00000076356	PLXNA2	protein_coding	1.28782	3.13556e-08
ENSG00000170965	PLAC1	protein_coding	1.28733	0.0196454
ENSG00000128606	LRRC17	protein_coding	1.28721	0.00375414
ENSG00000117143	UAP1	protein_coding	1.28655	2.7807e-09
ENSG00000287688	AC011317.1	lncRNA	1.28568	0.0119662
ENSG00000240775	AC021205.1	processed_pseudogene	1.28553	0.0478963
ENSG00000162702	ZNF281	protein_coding	1.28478	7.20532e-21
ENSG00000006327	TNFRSF12A	protein_coding	1.28475	0.00549143
ENSG00000145431	PDGFC	protein_coding	1.28452	0.00420051
ENSG00000147573	TRIM55	protein_coding	1.28404	1.21621e-05
ENSG00000223652	AC106786.1	lncRNA	1.28157	0.0268055
ENSG00000132329	RAMP1	protein_coding	1.28149	8.03846e-11
ENSG00000256533	AP002373.2	processed_pseudogene	1.281	0.00682823
ENSG00000157617	C2CD2	protein_coding	1.27996	5.3546e-21
ENSG00000091527	CDV3	protein_coding	1.27953	0.00348997
ENSG00000074695	LMAN1	protein_coding	1.27941	0.00322572
ENSG00000138131	LOXL4	protein_coding	1.27909	1.26433e-18
ENSG00000111859	NEDD9	protein_coding	1.27878	0.00490878
ENSG00000164176	EDIL3	protein_coding	1.27789	0.0115431
ENSG00000235531	MSC-AS1	lncRNA	1.27536	1.93998e-19
ENSG00000260276	AC022167.2	lncRNA	1.27479	4.29124e-06
ENSG00000108829	LRRC59	protein_coding	1.27378	0.00402577
ENSG00000203761	MSTO2P	unprocessed_pseudogene	1.27332	0.000662884
ENSG00000168374	ARF4	protein_coding	1.27289	0.00115162
ENSG00000230844	ZNF674-AS1	lncRNA	1.27227	1.88541e-10
ENSG00000285090	AC002074.1	lncRNA	1.2714	3.3981e-06
ENSG00000164284	GRPEL2	protein_coding	1.26844	1.2124e-18
ENSG00000222724	RNU2-63P	snRNA	1.26784	0.000181669
ENSG00000119938	PPP1R3C	protein_coding	1.26744	0.00145914
ENSG00000117016	RIMS3	protein_coding	1.26729	2.93479e-06
ENSG00000167105	TMEM92	protein_coding	1.26676	0.000132386
ENSG00000157578	LCA5L	protein_coding	1.26471	0.00166698
ENSG00000247095	MIR210HG	lncRNA	1.26437	4.54706e-06
ENSG00000143179	UCK2	protein_coding	1.26145	0.000396362
ENSG00000111863	ADTRP	protein_coding	1.25752	0.000435709
ENSG00000204706	MAMDC2-AS1	lncRNA	1.25718	0.000350086
ENSG00000115091	ACTR3	protein_coding	1.25623	0.00342492
ENSG00000132000	PODNL1	protein_coding	1.25611	1.45622e-08
ENSG00000112655	PTK7	protein_coding	1.25554	0.000573358
ENSG00000118257	NRP2	protein_coding	1.25457	0.00198155
ENSG00000006652	IFRD1	protein_coding	1.2541	9.96516e-13
ENSG00000278493	AC039056.2	lncRNA	1.25365	0.0448966
ENSG00000154380	ENAH	protein_coding	1.25106	0.00664342
ENSG00000285887	AL009176.1	lncRNA	1.25056	0.0422082
ENSG00000230071	RPL4P6	processed_pseudogene	1.25037	0.00370174
ENSG00000179981	TSHZ1	protein_coding	1.24983	1.51384e-21
ENSG00000166562	SEC11C	protein_coding	1.24886	5.62587e-12
ENSG00000174564	IL20RB	protein_coding	1.24871	2.74577e-07
ENSG00000100439	ABHD4	protein_coding	1.24784	1.29271e-19
ENSG00000141696	P3H4	protein_coding	1.24659	1.7857e-16
ENSG00000111817	DSE	protein_coding	1.24526	0.00126481
ENSG00000272669	AL021707.6	lncRNA	1.24481	0.00324072
ENSG00000137872	SEMA6D	protein_coding	1.24429	4.13458e-11
ENSG00000232046	LINC01798	lncRNA	1.24347	0.000793619
ENSG00000128692	EIF2S2P4	processed_pseudogene	1.24287	0.000731583
ENSG00000163697	APBB2	protein_coding	1.2421	2.24007e-19
ENSG00000274115	MIR6081	miRNA	1.24186	0.000205676
ENSG00000173214	MFSD4B	protein_coding	1.24108	4.12252e-18
ENSG00000102221	JADE3	protein_coding	1.24025	1.44949e-16
ENSG00000179476	C14orf28	protein_coding	1.24	9.90122e-12
ENSG00000236739	CLIC4P1	processed_pseudogene	1.23785	0.00362427
ENSG00000084636	COL16A1	protein_coding	1.23735	0.0034207
ENSG00000112079	STK38	protein_coding	1.23683	0.00070566
ENSG00000123562	MORF4L2	protein_coding	1.23413	0.00336991
ENSG00000125977	EIF2S2	protein_coding	1.23314	0.00282723
ENSG00000134901	POGLUT2	protein_coding	1.23184	1.17656e-18
ENSG00000068831	RASGRP2	protein_coding	1.23117	9.3415e-07
ENSG00000166986	MARS1	protein_coding	1.23094	0.00606785
ENSG00000174136	RGMB	protein_coding	1.22876	0.00310743
ENSG00000153885	KCTD15	protein_coding	1.22843	7.69373e-14
ENSG00000261236	BOP1	protein_coding	1.22696	2.44609e-12
ENSG00000171928	TVP23B	protein_coding	1.22605	1.29841e-11
ENSG00000102007	PLP2	protein_coding	1.22547	6.62279e-21
ENSG00000139278	GLIPR1	protein_coding	1.22543	0.00432593
ENSG00000231672	DIRC3	lncRNA	1.22451	4.33659e-07
ENSG00000166482	MFAP4	protein_coding	1.22427	0.00669582
ENSG00000108639	SYNGR2	protein_coding	1.22392	5.15674e-17
ENSG00000270580	PKD1P6-NPIPP1	lncRNA	1.22349	0.000544196
ENSG00000204767	INSYN2B	protein_coding	1.22328	4.69743e-19
ENSG00000282393	AC016588.2	lncRNA	1.22313	0.000237825
ENSG00000239264	TXNDC5	protein_coding	1.22263	3.44183e-06
ENSG00000148484	RSU1	protein_coding	1.22004	0.00441291
ENSG00000172115	CYCS	protein_coding	1.21867	3.91856e-10
ENSG00000130766	SESN2	protein_coding	1.21855	4.06567e-12
ENSG00000168405	CMAHP	transcribed_unitary_pseudogene	1.2183	8.72962e-05
ENSG00000171462	DLK2	protein_coding	1.21823	0.00489326
ENSG00000119714	GPR68	protein_coding	1.2178	6.28461e-05
ENSG00000261488	TBILA	lncRNA	1.21772	0.00475117
ENSG00000236194	AC099811.1	lncRNA	1.21736	0.0117048
ENSG00000196588	MRTFA	protein_coding	1.21719	5.87413e-14
ENSG00000207721	MIR186	miRNA	1.21636	0.0482692
ENSG00000117228	GBP1	protein_coding	1.21604	0.00665755
ENSG00000179454	KLHL28	protein_coding	1.21596	1.93016e-11
ENSG00000059573	ALDH18A1	protein_coding	1.21587	0.00670001
ENSG00000124788	ATXN1	protein_coding	1.21547	4.74735e-21
ENSG00000149201	CCDC81	protein_coding	1.21487	1.33325e-05
ENSG00000128045	RASL11B	protein_coding	1.21363	0.000280079
ENSG00000144867	SRPRB	protein_coding	1.21305	6.50483e-20
ENSG00000054356	PTPRN	protein_coding	1.21224	1.22381e-15
ENSG00000135269	TES	protein_coding	1.21147	0.000879346
ENSG00000168389	MFSD2A	protein_coding	1.2112	0.000120121
ENSG00000117385	P3H1	protein_coding	1.20995	0.00797778
ENSG00000155380	SLC16A1	protein_coding	1.20919	6.60188e-20
ENSG00000165495	PKNOX2	protein_coding	1.20808	3.10115e-12
ENSG00000087448	KLHL42	protein_coding	1.20649	7.63864e-17
ENSG00000165732	DDX21	protein_coding	1.20601	3.80872e-15
ENSG00000182580	EPHB3	protein_coding	1.20344	2.63855e-08
ENSG00000067057	PFKP	protein_coding	1.20287	0.0103547
ENSG00000064309	CDON	protein_coding	1.20283	6.74836e-05
ENSG00000106003	LFNG	protein_coding	1.20083	5.14475e-09
ENSG00000166592	RRAD	protein_coding	1.20074	1.64996e-08
ENSG00000257531	AC008147.3	transcribed_processed_pseudogene	1.20058	0.00161991
ENSG00000261609	GAN	protein_coding	1.20021	6.12028e-16
ENSG00000131871	SELENOS	protein_coding	1.19956	6.21357e-20
ENSG00000138448	ITGAV	protein_coding	1.19907	0.0120684
ENSG00000160200	CBS	protein_coding	1.19904	8.51903e-08
ENSG00000103064	SLC7A6	protein_coding	1.19902	2.74797e-15
ENSG00000173457	PPP1R14B	protein_coding	1.19873	0.00241541
ENSG00000064652	SNX24	protein_coding	1.19867	2.15708e-16
ENSG00000198832	SELENOM	protein_coding	1.19687	0.0138561
ENSG00000156466	GDF6	protein_coding	1.19655	0.000317758
ENSG00000092621	PHGDH	protein_coding	1.19541	0.0235467
ENSG00000213763	ACTBP2	processed_pseudogene	1.19531	0.00624576
ENSG00000224132	AC112715.1	lncRNA	1.19461	0.000309823
ENSG00000201700	SNORD113-3	snoRNA	1.19458	0.00435718
ENSG00000213513	IMPDH1P5	processed_pseudogene	1.19432	0.000950381
ENSG00000131473	ACLY	protein_coding	1.19423	0.000414227
ENSG00000127603	MACF1	protein_coding	1.19354	0.00025888
ENSG00000215126	CBWD6	protein_coding	1.1931	0.00604717
ENSG00000171492	LRRC8D	protein_coding	1.19294	7.0821e-18
ENSG00000131015	ULBP2	protein_coding	1.19159	1.11401e-06
ENSG00000280042	AC022336.3	TEC	1.19096	0.00522094
ENSG00000260257	AL035071.1	lncRNA	1.1909	2.11608e-08
ENSG00000137331	IER3	protein_coding	1.1907	0.00369189
ENSG00000151276	MAGI1	protein_coding	1.19055	2.53628e-16
ENSG00000166396	SERPINB7	protein_coding	1.19054	0.00176074
ENSG00000171889	MIR31HG	lncRNA	1.18999	4.22377e-12
ENSG00000140368	PSTPIP1	protein_coding	1.18958	0.0138388
ENSG00000162368	CMPK1	protein_coding	1.18672	6.97548e-11
ENSG00000257298	AC008147.2	lncRNA	1.18671	1.81506e-06
ENSG00000279722	AC007342.7	TEC	1.18643	0.000598076
ENSG00000125966	MMP24	protein_coding	1.18583	4.32879e-08
ENSG00000112242	E2F3	protein_coding	1.18519	1.83476e-12
ENSG00000224259	LINC01133	lncRNA	1.18514	0.000486499
ENSG00000259571	BLID	protein_coding	1.1848	0.00495854
ENSG00000231991	ANXA2P2	processed_pseudogene	1.18299	5.76347e-14
ENSG00000144730	IL17RD	protein_coding	1.18263	3.66518e-11
ENSG00000077264	PAK3	protein_coding	1.1823	0.000241495
ENSG00000053254	FOXN3	protein_coding	1.18214	0.00857537
ENSG00000145817	YIPF5	protein_coding	1.18192	0.00315117
ENSG00000107104	KANK1	protein_coding	1.18131	2.20723e-21
ENSG00000239672	NME1	protein_coding	1.18106	2.91303e-13
ENSG00000277531	PNMA8C	protein_coding	1.18105	0.0214491
ENSG00000186908	ZDHHC17	protein_coding	1.17977	1.45191e-10
ENSG00000270953	AC007938.3	lncRNA	1.17861	0.00174861
ENSG00000161896	IP6K3	protein_coding	1.17795	1.16674e-10
ENSG00000080573	COL5A3	protein_coding	1.17768	3.71896e-16
ENSG00000151729	SLC25A4	protein_coding	1.17747	5.79228e-17
ENSG00000123572	NRK	protein_coding	1.17501	0.00167818
ENSG00000087053	MTMR2	protein_coding	1.17298	2.30997e-18
ENSG00000244218	RN7SL81P	misc_RNA	1.17168	0.0305846
ENSG00000081181	ARG2	protein_coding	1.17164	9.9454e-06
ENSG00000274565	AC080038.1	lncRNA	1.17117	1.14948e-05
ENSG00000120686	UFM1	protein_coding	1.17116	2.30282e-11
ENSG00000272574	AL596325.2	lncRNA	1.17052	0.000774875
ENSG00000188599	NPIPP1	transcribed_unprocessed_pseudogene	1.17046	3.42718e-05
ENSG00000259426	AC027237.3	lncRNA	1.16978	9.96224e-10
ENSG00000214530	STARD10	protein_coding	1.16854	2.56198e-11
ENSG00000204524	ZNF805	protein_coding	1.16813	1.64202e-13
ENSG00000250305	TRMT9B	protein_coding	1.16746	1.0301e-10
ENSG00000169764	UGP2	protein_coding	1.16596	3.5225e-09
ENSG00000159263	SIM2	protein_coding	1.16564	1.15871e-08
ENSG00000167641	PPP1R14A	protein_coding	1.1644	2.27836e-08
ENSG00000173530	TNFRSF10D	protein_coding	1.16438	0.00978311
ENSG00000105464	GRIN2D	protein_coding	1.16393	0.00981184
ENSG00000225648	SBDSP1	transcribed_unprocessed_pseudogene	1.16371	3.24725e-13
ENSG00000196365	LONP1	protein_coding	1.16058	0.012769
ENSG00000112964	GHR	protein_coding	1.16019	0.000164398
ENSG00000169991	IFFO2	protein_coding	1.16018	2.45023e-18
ENSG00000100311	PDGFB	protein_coding	1.15964	0.00145362
ENSG00000147650	LRP12	protein_coding	1.15913	2.16421e-12
ENSG00000136928	GABBR2	protein_coding	1.1588	5.07006e-09
ENSG00000256940	PPP1R14B-AS1	lncRNA	1.15864	5.92836e-07
ENSG00000169432	SCN9A	protein_coding	1.15862	0.0201221
ENSG00000052795	FNIP2	protein_coding	1.15462	2.51387e-11
ENSG00000164855	TMEM184A	protein_coding	1.1544	0.00417005
ENSG00000174721	FGFBP3	protein_coding	1.15372	7.23719e-05
ENSG00000100934	SEC23A	protein_coding	1.15364	0.0143054
ENSG00000101335	MYL9	protein_coding	1.15286	1.75678e-05
ENSG00000172244	C5orf34	protein_coding	1.15278	5.97443e-05
ENSG00000168003	SLC3A2	protein_coding	1.15237	0.0159759
ENSG00000104884	ERCC2	protein_coding	1.15216	2.18775e-14
ENSG00000125868	DSTN	protein_coding	1.152	0.00453848
ENSG00000282556	AC068733.3	lncRNA	1.1518	0.00109487
ENSG00000139998	RAB15	protein_coding	1.15126	3.56345e-17
ENSG00000148842	CNNM2	protein_coding	1.15076	1.18518e-18
ENSG00000168495	POLR3D	protein_coding	1.15012	6.15987e-18
ENSG00000279086	AC073130.3	TEC	1.14977	0.000460283
ENSG00000279267	AL078621.1	TEC	1.14899	1.17605e-05
ENSG00000104863	LIN7B	protein_coding	1.14818	1.11198e-08
ENSG00000166579	NDEL1	protein_coding	1.14798	2.21628e-19
ENSG00000116679	IVNS1ABP	protein_coding	1.14667	0.00961006
ENSG00000184347	SLIT3	protein_coding	1.14647	0.000295423
ENSG00000164182	NDUFAF2	protein_coding	1.14615	7.75022e-18
ENSG00000135617	PRADC1	protein_coding	1.1456	2.09919e-11
ENSG00000241852	C8orf58	protein_coding	1.14471	6.03025e-15
ENSG00000150961	SEC24D	protein_coding	1.14466	0.0130014
ENSG00000287001	AC010624.5	lncRNA	1.14432	0.00934614
ENSG00000164244	PRRC1	protein_coding	1.14343	1.06259e-13
ENSG00000128595	CALU	protein_coding	1.14111	3.61493e-05
ENSG00000187801	ZFP69B	protein_coding	1.14099	1.0649e-07
ENSG00000081923	ATP8B1	protein_coding	1.14078	2.34475e-06
ENSG00000185504	FAAP100	protein_coding	1.14077	9.2627e-11
ENSG00000115828	QPCT	protein_coding	1.14047	1.63115e-07
ENSG00000134285	FKBP11	protein_coding	1.1403	1.55349e-16
ENSG00000115266	APC2	protein_coding	1.13792	0.000172541
ENSG00000095380	NANS	protein_coding	1.13646	2.69345e-14
ENSG00000240498	CDKN2B-AS1	lncRNA	1.13515	8.39e-05
ENSG00000182199	SHMT2	protein_coding	1.13488	0.02308
ENSG00000207004	RNU6-301P	snRNA	1.13487	0.0271262
ENSG00000113013	HSPA9	protein_coding	1.13483	0.0135859
ENSG00000115170	ACVR1	protein_coding	1.13444	4.01032e-18
ENSG00000183793	NPIPA5	protein_coding	1.13339	0.00048279
ENSG00000146197	SCUBE3	protein_coding	1.13324	8.76438e-17
ENSG00000203667	COX20	protein_coding	1.13162	1.77872e-14
ENSG00000006453	BAIAP2L1	protein_coding	1.13097	2.42645e-15
ENSG00000166224	SGPL1	protein_coding	1.13073	0.00638214
ENSG00000268364	SMC5-AS1	lncRNA	1.12989	0.00122504
ENSG00000136868	SLC31A1	protein_coding	1.12941	4.28533e-18
ENSG00000132530	XAF1	protein_coding	1.12938	1.40707e-06
ENSG00000162616	DNAJB4	protein_coding	1.12921	3.07325e-06
ENSG00000149782	PLCB3	protein_coding	1.12916	0.00283314
ENSG00000242960	FTH1P23	processed_pseudogene	1.12861	0.00172775
ENSG00000179431	FJX1	protein_coding	1.12761	1.14202e-09
ENSG00000149428	HYOU1	protein_coding	1.12668	0.013175
ENSG00000215386	MIR99AHG	lncRNA	1.12594	0.000984758
ENSG00000119899	SLC17A5	protein_coding	1.12475	2.81488e-13
ENSG00000273350	AC004832.5	lncRNA	1.12403	0.0400359
ENSG00000207864	MIR27B	miRNA	1.1234	7.32696e-06
ENSG00000280355	AL132656.4	TEC	1.12314	2.94557e-05
ENSG00000123575	FAM199X	protein_coding	1.12113	1.74085e-08
ENSG00000031081	ARHGAP31	protein_coding	1.12064	9.41025e-19
ENSG00000100003	SEC14L2	protein_coding	1.1204	6.80175e-11
ENSG00000020633	RUNX3	protein_coding	1.11897	0.00566691
ENSG00000146094	DOK3	protein_coding	1.1179	0.0036343
ENSG00000137449	CPEB2	protein_coding	1.1175	4.80548e-08
ENSG00000175832	ETV4	protein_coding	1.11706	4.04817e-11
ENSG00000279838	AL356273.3	TEC	1.11668	0.000831908
ENSG00000115548	KDM3A	protein_coding	1.11632	3.44727e-16
ENSG00000133056	PIK3C2B	protein_coding	1.11491	2.97023e-13
ENSG00000120063	GNA13	protein_coding	1.11461	5.02427e-13
ENSG00000129646	QRICH2	protein_coding	1.11165	0.000479741
ENSG00000155749	FLACC1	protein_coding	1.11054	0.00116028
ENSG00000104388	RAB2A	protein_coding	1.11053	0.0112598
ENSG00000134684	YARS1	protein_coding	1.10977	0.0189607
ENSG00000228463	AP006222.1	transcribed_processed_pseudogene	1.10874	0.046556
ENSG00000143401	ANP32E	protein_coding	1.10771	9.28001e-09
ENSG00000136240	KDELR2	protein_coding	1.10767	0.0111583
ENSG00000090520	DNAJB11	protein_coding	1.1073	1.5581e-15
ENSG00000274210	RNVU1-27	snRNA	1.10706	0.000488774
ENSG00000174695	TMEM167A	protein_coding	1.10639	3.51978e-10
ENSG00000166246	C16orf71	protein_coding	1.10605	8.9625e-05
ENSG00000158079	PTPDC1	protein_coding	1.10597	1.04089e-10
ENSG00000283563	AC098650.1	protein_coding	1.10587	0.0150113
ENSG00000261040	WFDC21P	transcribed_unitary_pseudogene	1.10418	1.38011e-12
ENSG00000178573	MAF	protein_coding	1.10374	0.000395811
ENSG00000126070	AGO3	protein_coding	1.10372	5.60988e-16
ENSG00000185633	NDUFA4L2	protein_coding	1.10366	0.00155077
ENSG00000197965	MPZL1	protein_coding	1.10352	0.0170002
ENSG00000120051	CFAP58	protein_coding	1.09997	0.0242376
ENSG00000100196	KDELR3	protein_coding	1.09881	0.0154878
ENSG00000128923	MINDY2	protein_coding	1.09781	4.03312e-07
ENSG00000167981	ZNF597	protein_coding	1.09767	2.66038e-07
ENSG00000187699	C2orf88	protein_coding	1.09736	0.00297784
ENSG00000164542	KIAA0895	protein_coding	1.09574	0.00421632
ENSG00000115275	MOGS	protein_coding	1.09568	1.95315e-14
ENSG00000134375	TIMM17A	protein_coding	1.09559	1.65937e-14
ENSG00000117318	ID3	protein_coding	1.09558	3.29552e-05
ENSG00000274093	AC009032.1	lncRNA	1.09505	0.0412042
ENSG00000279821	AC145098.2	TEC	1.09428	0.000120933
ENSG00000204954	C12orf73	protein_coding	1.09415	1.44917e-09
ENSG00000177483	RBM44	protein_coding	1.09296	0.009038
ENSG00000288541	AL353732.2	lncRNA	1.09273	0.0149742
ENSG00000137269	LRRC1	protein_coding	1.09213	2.25636e-15
ENSG00000122694	GLIPR2	protein_coding	1.09152	0.0193537
ENSG00000182718	ANXA2	protein_coding	1.09146	1.77386e-12
ENSG00000168710	AHCYL1	protein_coding	1.09144	0.0178904
ENSG00000159753	CARMIL2	protein_coding	1.09141	0.0035001
ENSG00000133131	MORC4	protein_coding	1.09123	1.47948e-16
ENSG00000169359	SLC33A1	protein_coding	1.09033	1.95437e-06
ENSG00000213700	RPL17P50	processed_pseudogene	1.08946	0.00176607
ENSG00000177822	TENM3-AS1	lncRNA	1.08928	6.78001e-08
ENSG00000250251	PKD1P6	transcribed_unprocessed_pseudogene	1.08923	1.46122e-07
ENSG00000254154	CRYZL2P-SEC16B	lncRNA	1.08831	0.00640527
ENSG00000125968	ID1	protein_coding	1.08703	9.00804e-06
ENSG00000173846	PLK3	protein_coding	1.08585	1.9827e-13
ENSG00000274370	AC130371.2	lncRNA	1.08406	3.60619e-05
ENSG00000258441	LINC00641	lncRNA	1.08337	2.06932e-09
ENSG00000091127	PUS7	protein_coding	1.08288	3.62873e-13
ENSG00000049323	LTBP1	protein_coding	1.08255	0.00088886
ENSG00000269895	AP000654.1	lncRNA	1.08234	0.0193262
ENSG00000169967	MAP3K2	protein_coding	1.08181	1.37303e-10
ENSG00000273156	AC124016.1	lncRNA	1.08179	0.023484
ENSG00000162997	PRORSD1P	transcribed_unitary_pseudogene	1.08168	0.0259216
ENSG00000008710	PKD1	protein_coding	1.08159	0.0351405
ENSG00000204604	ZNF468	protein_coding	1.08124	3.16707e-10
ENSG00000120217	CD274	protein_coding	1.08055	3.99237e-05
ENSG00000153495	TEX29	protein_coding	1.08048	1.19642e-06
ENSG00000131979	GCH1	protein_coding	1.08046	0.000981381
ENSG00000116649	SRM	protein_coding	1.07892	2.7143e-10
ENSG00000283561	MIR376A2	miRNA	1.07865	0.0474582
ENSG00000140006	WDR89	protein_coding	1.07733	6.6309e-08
ENSG00000100697	DICER1	protein_coding	1.07701	2.09056e-12
ENSG00000237491	LINC01409	lncRNA	1.07568	0.0252662
ENSG00000124783	SSR1	protein_coding	1.07561	0.0177897
ENSG00000223496	EXOSC6	protein_coding	1.0754	2.44099e-15
ENSG00000038210	PI4K2B	protein_coding	1.07532	3.59797e-08
ENSG00000184635	ZNF93	protein_coding	1.07471	1.85269e-06
ENSG00000207205	RNVU1-15	snRNA	1.07437	0.000356214
ENSG00000182827	ACBD3	protein_coding	1.07261	2.10075e-08
ENSG00000278864	AC055811.4	TEC	1.07227	9.70753e-05
ENSG00000198743	SLC5A3	protein_coding	1.07152	3.8989e-07
ENSG00000070495	JMJD6	protein_coding	1.07101	1.78841e-13
ENSG00000173546	CSPG4	protein_coding	1.07049	9.19106e-08
ENSG00000133138	TBC1D8B	protein_coding	1.07005	4.49461e-07
ENSG00000251550	AC091133.5	processed_pseudogene	1.06877	0.00144713
ENSG00000125459	MSTO1	protein_coding	1.06849	2.40246e-12
ENSG00000138071	ACTR2	protein_coding	1.06788	0.0368699
ENSG00000233421	LINC01783	lncRNA	1.06768	0.0104059
ENSG00000280302	AP005264.6	TEC	1.06764	0.0276415
ENSG00000103196	CRISPLD2	protein_coding	1.06703	0.0249868
ENSG00000103121	CMC2	protein_coding	1.06689	2.38415e-13
ENSG00000160097	FNDC5	protein_coding	1.0658	0.000974551
ENSG00000111911	HINT3	protein_coding	1.06564	1.93488e-07
ENSG00000123505	AMD1	protein_coding	1.06496	8.00176e-15
ENSG00000101310	SEC23B	protein_coding	1.0648	1.60767e-16
ENSG00000212719	LINC02693	lncRNA	1.06199	9.40772e-14
ENSG00000118804	STBD1	protein_coding	1.0618	0.00122219
ENSG00000257354	AC048341.1	lncRNA	1.05949	2.93691e-05
ENSG00000251192	ZNF674	protein_coding	1.05928	5.71632e-08
ENSG00000164151	ICE1	protein_coding	1.05915	1.98039e-10
ENSG00000157680	DGKI	protein_coding	1.05796	1.54041e-09
ENSG00000226471	Z93930.2	lncRNA	1.05783	0.001021
ENSG00000044574	HSPA5	protein_coding	1.05745	0.00686547
ENSG00000066084	DIP2B	protein_coding	1.05672	2.97668e-16
ENSG00000068878	PSME4	protein_coding	1.05506	0.0142625
ENSG00000271870	AC024060.2	lncRNA	1.05486	0.00698669
ENSG00000260920	AL031985.3	lncRNA	1.05458	0.000338615
ENSG00000164934	DCAF13	protein_coding	1.05431	1.67657e-09
ENSG00000157510	AFAP1L1	protein_coding	1.05402	5.05183e-13
ENSG00000086062	B4GALT1	protein_coding	1.05389	6.94342e-15
ENSG00000143933	CALM2	protein_coding	1.05333	0.00233736
ENSG00000137496	IL18BP	protein_coding	1.05203	1.21022e-05
ENSG00000137522	RNF121	protein_coding	1.05185	7.82066e-15
ENSG00000223393	AL118511.1	lncRNA	1.05133	0.00134034
ENSG00000025708	TYMP	protein_coding	1.05037	0.000467629
ENSG00000073921	PICALM	protein_coding	1.04917	0.0301293
ENSG00000175564	UCP3	protein_coding	1.04915	0.00151067
ENSG00000120265	PCMT1	protein_coding	1.04863	4.19739e-14
ENSG00000025796	SEC63	protein_coding	1.04852	2.64892e-12
ENSG00000128487	SPECC1	protein_coding	1.04849	0.0271262
ENSG00000028116	VRK2	protein_coding	1.04828	4.66181e-09
ENSG00000114302	PRKAR2A	protein_coding	1.04792	0.0134195
ENSG00000197785	ATAD3A	protein_coding	1.04777	3.26145e-10
ENSG00000085415	SEH1L	protein_coding	1.04775	1.3342e-11
ENSG00000196083	IL1RAP	protein_coding	1.04663	1.19299e-06
ENSG00000139645	ANKRD52	protein_coding	1.04625	2.46186e-12
ENSG00000128272	ATF4	protein_coding	1.04613	0.00524024
ENSG00000070614	NDST1	protein_coding	1.0458	0.0191993
ENSG00000147065	MSN	protein_coding	1.04563	0.000102142
ENSG00000113578	FGF1	protein_coding	1.04473	2.53955e-07
ENSG00000058729	RIOK2	protein_coding	1.04365	1.95936e-06
ENSG00000134049	IER3IP1	protein_coding	1.04307	2.00139e-06
ENSG00000081014	AP4E1	protein_coding	1.04236	2.14402e-10
ENSG00000074047	GLI2	protein_coding	1.0423	1.27262e-10
ENSG00000002919	SNX11	protein_coding	1.04122	6.34449e-13
ENSG00000151327	FAM177A1	protein_coding	1.04024	3.14613e-12
ENSG00000143322	ABL2	protein_coding	1.03971	2.55805e-07
ENSG00000260160	AC011468.1	lncRNA	1.03773	0.00120261
ENSG00000196110	ZNF699	protein_coding	1.03716	5.4783e-08
ENSG00000179967	PPP1R14BP3	processed_pseudogene	1.03692	0.00971501
ENSG00000138771	SHROOM3	protein_coding	1.03647	0.010911
ENSG00000272750	AL592148.3	lncRNA	1.0353	0.00498125
ENSG00000274818	AC004825.2	lncRNA	1.03478	0.00258656
ENSG00000074370	ATP2A3	protein_coding	1.03329	5.17586e-05
ENSG00000100376	FAM118A	protein_coding	1.03207	4.06052e-13
ENSG00000143751	SDE2	protein_coding	1.03195	2.33341e-12
ENSG00000176014	TUBB6	protein_coding	1.03163	0.0174821
ENSG00000261889	AC108134.2	lncRNA	1.0309	5.20816e-05
ENSG00000205269	TMEM170B	protein_coding	1.02976	0.000361109
ENSG00000213178	RPL22P1	processed_pseudogene	1.02952	0.00757539
ENSG00000149218	ENDOD1	protein_coding	1.02948	5.30177e-12
ENSG00000181852	RNF41	protein_coding	1.0293	0.0265207
ENSG00000058453	CROCC	protein_coding	1.02887	1.1032e-08
ENSG00000078124	ACER3	protein_coding	1.02862	3.48636e-07
ENSG00000115993	TRAK2	protein_coding	1.02656	0.0268557
ENSG00000202515	VTRNA1-3	misc_RNA	1.02607	6.16641e-06
ENSG00000164932	CTHRC1	protein_coding	1.02557	0.0235387
ENSG00000104549	SQLE	protein_coding	1.02523	0.0281292
ENSG00000184988	TMEM106A	protein_coding	1.02462	7.53021e-10
ENSG00000147119	CHST7	protein_coding	1.02408	1.85371e-08
ENSG00000272077	AC124045.1	lncRNA	1.02338	0.00915164
ENSG00000163602	RYBP	protein_coding	1.02241	2.81559e-11
ENSG00000137502	RAB30	protein_coding	1.02142	3.51595e-10
ENSG00000196526	AFAP1	protein_coding	1.02134	0.0232029
ENSG00000213281	NRAS	protein_coding	1.02109	2.9455e-09
ENSG00000196449	YRDC	protein_coding	1.02095	1.5738e-12
ENSG00000154229	PRKCA	protein_coding	1.02075	0.0280942
ENSG00000065717	TLE2	protein_coding	1.02017	0.00719161
ENSG00000102595	UGGT2	protein_coding	1.02002	7.33071e-09
ENSG00000198093	ZNF649	protein_coding	1.01972	4.05843e-09
ENSG00000134970	TMED7	protein_coding	1.01888	2.22829e-05
ENSG00000216775	AL109918.1	transcribed_unprocessed_pseudogene	1.01862	1.04906e-05
ENSG00000196159	FAT4	protein_coding	1.01833	0.0350813
ENSG00000263465	SRSF8	protein_coding	1.01804	4.23595e-13
ENSG00000198915	RASGEF1A	protein_coding	1.01796	0.0157887
ENSG00000077232	DNAJC10	protein_coding	1.01787	5.71214e-11
ENSG00000049192	ADAMTS6	protein_coding	1.01786	5.57185e-12
ENSG00000169174	PCSK9	protein_coding	1.01766	0.0141861
ENSG00000117625	RCOR3	protein_coding	1.01751	7.23405e-12
ENSG00000226964	RHEBP2	processed_pseudogene	1.01726	0.0290302
ENSG00000107036	RIC1	protein_coding	1.01709	0.034585
ENSG00000122376	SHLD2	protein_coding	1.01674	2.41264e-07
ENSG00000166016	ABTB2	protein_coding	1.01639	5.386e-06
ENSG00000163637	PRICKLE2	protein_coding	1.01593	0.0200158
ENSG00000176049	JAKMIP2	protein_coding	1.01527	0.0188782
ENSG00000079785	DDX1	protein_coding	1.01499	0.0123764
ENSG00000198648	STK39	protein_coding	1.0146	1.375e-11
ENSG00000151287	TEX30	protein_coding	1.01387	3.30408e-05
ENSG00000171862	PTEN	protein_coding	1.01379	0.026115
ENSG00000261490	AC005674.1	lncRNA	1.01369	0.000132618
ENSG00000223658	C1GALT1C1L	protein_coding	1.01242	0.00410636
ENSG00000269821	KCNQ1OT1	lncRNA	1.01227	1.1263e-12
ENSG00000099204	ABLIM1	protein_coding	1.01194	4.05428e-10
ENSG00000114529	C3orf52	protein_coding	1.01181	2.33329e-05
ENSG00000129493	HEATR5A	protein_coding	1.01181	5.891e-11
ENSG00000125844	RRBP1	protein_coding	1.01132	0.0274108
ENSG00000067955	CBFB	protein_coding	1.01128	3.95018e-10
ENSG00000204929	AC007389.1	lncRNA	1.00879	0.0221043
ENSG00000113615	SEC24A	protein_coding	1.00823	6.40228e-14
ENSG00000173276	ZBTB21	protein_coding	1.00815	5.03126e-08
ENSG00000279026	AC005225.4	TEC	1.00814	0.0101785
ENSG00000224635	AL391095.1	lncRNA	1.00745	0.0335344
ENSG00000183426	NPIPA1	protein_coding	1.0069	2.50103e-06
ENSG00000198265	HELZ	protein_coding	1.00611	1.59626e-09
ENSG00000131459	GFPT2	protein_coding	1.00568	5.74736e-08
ENSG00000159217	IGF2BP1	protein_coding	1.00469	3.00231e-14
ENSG00000100883	SRP54	protein_coding	1.00419	1.68175e-12
ENSG00000180953	ST20	protein_coding	1.00282	0.0144526
ENSG00000072110	ACTN1	protein_coding	1.00252	8.05189e-05
ENSG00000165359	INTS6L	protein_coding	1.00226	4.93316e-08
ENSG00000116525	TRIM62	protein_coding	1.0021	9.92906e-09
ENSG00000141068	KSR1	protein_coding	1.0021	4.81798e-09
ENSG00000072682	P4HA2	protein_coding	1.00154	0.0381563
ENSG00000112561	TFEB	protein_coding	1.00053	1.10121e-06
ENSG00000137098	SPAG8	protein_coding	-1	0.00376458
ENSG00000160584	SIK3	protein_coding	-1.00062	4.50349e-14
ENSG00000006740	ARHGAP44	protein_coding	-1.00099	8.33674e-05
ENSG00000257433	AC004241.1	lncRNA	-1.00105	0.0167185
ENSG00000213930	GALT	protein_coding	-1.00115	9.88569e-10
ENSG00000177335	C8orf31	lncRNA	-1.00175	3.50334e-06
ENSG00000100979	PLTP	protein_coding	-1.0026	0.0141629
ENSG00000150630	VEGFC	protein_coding	-1.00303	1.1898e-11
ENSG00000135698	MPHOSPH6	protein_coding	-1.00327	1.49178e-09
ENSG00000112319	EYA4	protein_coding	-1.00396	5.32637e-10
ENSG00000151690	MFSD6	protein_coding	-1.00428	5.23402e-10
ENSG00000235706	DICER1-AS1	lncRNA	-1.00453	0.00181035
ENSG00000267002	AC060780.1	lncRNA	-1.00544	0.000916801
ENSG00000236914	LINC01852	lncRNA	-1.00801	0.00163971
ENSG00000197054	ZNF763	protein_coding	-1.00827	0.00351591
ENSG00000164604	GPR85	protein_coding	-1.00839	0.00295829
ENSG00000255153	TOLLIP-AS1	lncRNA	-1.00984	0.0278812
ENSG00000167996	FTH1	protein_coding	-1.01009	0.000162744
ENSG00000173085	COQ2	protein_coding	-1.01014	5.07007e-10
ENSG00000253284	AC092828.1	lncRNA	-1.01106	0.0166119
ENSG00000115756	HPCAL1	protein_coding	-1.01113	1.02863e-07
ENSG00000073111	MCM2	protein_coding	-1.01152	1.48336e-10
ENSG00000182397	DNM1P46	transcribed_unprocessed_pseudogene	-1.01152	0.00311921
ENSG00000146278	PNRC1	protein_coding	-1.01152	0.0178266
ENSG00000103260	METRN	protein_coding	-1.01188	2.04125e-06
ENSG00000177453	NIM1K	protein_coding	-1.01202	0.0121582
ENSG00000178078	STAP2	protein_coding	-1.01211	0.00098565
ENSG00000144354	CDCA7	protein_coding	-1.01405	2.58246e-07
ENSG00000100105	PATZ1	protein_coding	-1.01585	7.62599e-12
ENSG00000204366	ZBTB12	protein_coding	-1.01636	0.000111414
ENSG00000141258	SGSM2	protein_coding	-1.01656	1.19435e-11
ENSG00000251003	ZFPM2-AS1	lncRNA	-1.0189	0.00469093
ENSG00000072315	TRPC5	protein_coding	-1.01914	0.000325442
ENSG00000232725	U52111.1	lncRNA	-1.01916	9.73965e-05
ENSG00000273828	AL133227.1	lncRNA	-1.01921	0.0176013
ENSG00000005469	CROT	protein_coding	-1.01964	1.11555e-13
ENSG00000239779	WBP1	protein_coding	-1.01977	1.58625e-06
ENSG00000073670	ADAM11	protein_coding	-1.02003	0.0193281
ENSG00000171757	LRRC34	protein_coding	-1.02004	0.0162977
ENSG00000113552	GNPDA1	protein_coding	-1.02079	4.87494e-15
ENSG00000134802	SLC43A3	protein_coding	-1.02125	1.3994e-05
ENSG00000170425	ADORA2B	protein_coding	-1.02159	7.34944e-08
ENSG00000275202	AL161421.1	lncRNA	-1.02215	0.0126173
ENSG00000225968	ELFN1	protein_coding	-1.02243	0.000566708
ENSG00000164463	CREBRF	protein_coding	-1.02268	1.24051e-07
ENSG00000137309	HMGA1	protein_coding	-1.0238	0.0420153
ENSG00000204815	TTC25	protein_coding	-1.02396	0.0125874
ENSG00000156675	RAB11FIP1	protein_coding	-1.02398	1.43075e-15
ENSG00000111077	TNS2	protein_coding	-1.02415	9.30293e-10
ENSG00000261625	AP003071.4	lncRNA	-1.02421	3.62716e-05
ENSG00000072954	TMEM38A	protein_coding	-1.02422	0.00116146
ENSG00000134222	PSRC1	protein_coding	-1.02469	4.36951e-10
ENSG00000104147	OIP5	protein_coding	-1.02487	0.0421575
ENSG00000196693	ZNF33B	protein_coding	-1.02598	4.65156e-05
ENSG00000170017	ALCAM	protein_coding	-1.02616	0.0436557
ENSG00000255559	ZNF252P-AS1	lncRNA	-1.02616	0.0278583
ENSG00000131781	FMO5	protein_coding	-1.02699	0.00778057
ENSG00000176909	MAMSTR	protein_coding	-1.02758	0.00209471
ENSG00000128016	ZFP36	protein_coding	-1.02759	1.54626e-08
ENSG00000064199	SPA17	protein_coding	-1.02896	1.77777e-08
ENSG00000182568	SATB1	protein_coding	-1.02984	2.47571e-11
ENSG00000144031	ANKRD53	protein_coding	-1.02994	0.000983961
ENSG00000284830	AL049557.1	lncRNA	-1.03057	0.0315448
ENSG00000198870	STKLD1	protein_coding	-1.03113	0.0469152
ENSG00000175938	ORAI3	protein_coding	-1.03155	4.41788e-09
ENSG00000122986	HVCN1	protein_coding	-1.03164	6.64756e-06
ENSG00000185267	CDNF	protein_coding	-1.03168	0.0013767
ENSG00000092529	CAPN3	protein_coding	-1.03232	0.0230624
ENSG00000259479	SORD2P	transcribed_unprocessed_pseudogene	-1.03289	0.00158903
ENSG00000131016	AKAP12	protein_coding	-1.0332	7.36783e-05
ENSG00000128268	MGAT3	protein_coding	-1.0333	1.09959e-05
ENSG00000205336	ADGRG1	protein_coding	-1.03351	1.94248e-05
ENSG00000090013	BLVRB	protein_coding	-1.03365	8.62955e-09
ENSG00000008394	MGST1	protein_coding	-1.03393	2.45728e-14
ENSG00000156587	UBE2L6	protein_coding	-1.03398	1.13309e-11
ENSG00000279199	AC068669.1	TEC	-1.03449	0.00209447
ENSG00000161682	FAM171A2	protein_coding	-1.03469	1.18372e-07
ENSG00000257135	ODC1-DT	lncRNA	-1.03477	0.000622569
ENSG00000121075	TBX4	protein_coding	-1.03517	0.000650017
ENSG00000065328	MCM10	protein_coding	-1.03642	0.00210285
ENSG00000213904	LIPE-AS1	lncRNA	-1.03697	9.99139e-05
ENSG00000186523	FAM86B1	protein_coding	-1.03775	0.0106728
ENSG00000196584	XRCC2	protein_coding	-1.03778	0.00552833
ENSG00000132906	CASP9	protein_coding	-1.03811	3.76265e-09
ENSG00000143819	EPHX1	protein_coding	-1.03836	5.67814e-11
ENSG00000129028	THAP10	protein_coding	-1.0387	0.00665243
ENSG00000162496	DHRS3	protein_coding	-1.0388	1.12334e-13
ENSG00000242498	ARPIN	protein_coding	-1.03917	4.50895e-15
ENSG00000237807	AC022034.1	lncRNA	-1.03923	0.000226145
ENSG00000196562	SULF2	protein_coding	-1.03956	9.75292e-10
ENSG00000240184	PCDHGC3	protein_coding	-1.03976	1.08031e-08
ENSG00000068079	IFI35	protein_coding	-1.04023	1.1503e-07
ENSG00000153029	MR1	protein_coding	-1.04051	6.99849e-13
ENSG00000111961	SASH1	protein_coding	-1.04122	1.67814e-13
ENSG00000170899	GSTA4	protein_coding	-1.0419	2.33956e-13
ENSG00000259520	AC051619.4	lncRNA	-1.04194	0.000572221
ENSG00000244509	APOBEC3C	protein_coding	-1.04261	2.11494e-14
ENSG00000112320	SOBP	protein_coding	-1.04266	5.79817e-12
ENSG00000166448	TMEM130	protein_coding	-1.04291	6.45696e-14
ENSG00000113805	CNTN3	protein_coding	-1.04347	1.38606e-05
ENSG00000176428	VPS37D	protein_coding	-1.04371	1.23434e-08
ENSG00000136425	CIB2	protein_coding	-1.04384	2.03719e-07
ENSG00000143443	C1orf56	protein_coding	-1.04402	4.81325e-07
ENSG00000235618	FAM21EP	transcribed_unprocessed_pseudogene	-1.04544	0.0202557
ENSG00000189195	BTBD8	protein_coding	-1.04572	5.87796e-06
ENSG00000067606	PRKCZ	protein_coding	-1.04594	0.00114378
ENSG00000066629	EML1	protein_coding	-1.04648	5.65341e-12
ENSG00000110400	NECTIN1	protein_coding	-1.04651	8.80728e-07
ENSG00000255121	CENATAC-DT	lncRNA	-1.04676	0.000154016
ENSG00000122824	NUDT10	protein_coding	-1.04695	0.0163071
ENSG00000280187	AC022107.1	TEC	-1.0481	0.00123149
ENSG00000106804	C5	protein_coding	-1.04865	3.30952e-06
ENSG00000119946	CNNM1	protein_coding	-1.04883	0.0103502
ENSG00000221955	SLC12A8	protein_coding	-1.04949	8.82892e-09
ENSG00000115107	STEAP3	protein_coding	-1.05028	1.95186e-13
ENSG00000258711	AL358334.2	lncRNA	-1.05087	0.0122612
ENSG00000173714	WFIKKN2	protein_coding	-1.05109	0.0336838
ENSG00000205930	C21orf62-AS1	lncRNA	-1.05298	0.0014432
ENSG00000287080	H3C3	protein_coding	-1.05301	4.20699e-07
ENSG00000120693	SMAD9	protein_coding	-1.05301	6.29441e-11
ENSG00000066185	ZMYND12	protein_coding	-1.05346	0.0348491
ENSG00000147872	PLIN2	protein_coding	-1.05454	6.34449e-13
ENSG00000172456	FGGY	protein_coding	-1.05455	1.70347e-10
ENSG00000125898	FAM110A	protein_coding	-1.0548	0.000223967
ENSG00000116191	RALGPS2	protein_coding	-1.05485	1.87778e-11
ENSG00000176834	VSIG10	protein_coding	-1.05541	7.72295e-13
ENSG00000259065	AC005520.2	lncRNA	-1.05576	0.00148362
ENSG00000111275	ALDH2	protein_coding	-1.0563	3.56975e-12
ENSG00000010295	IFFO1	protein_coding	-1.05633	5.74204e-12
ENSG00000124496	TRERF1	protein_coding	-1.05641	1.65821e-12
ENSG00000183044	ABAT	protein_coding	-1.05645	2.09203e-12
ENSG00000268575	AL031282.2	lncRNA	-1.05771	1.49604e-05
ENSG00000266865	AC138207.8	transcribed_unprocessed_pseudogene	-1.05864	5.92439e-05
ENSG00000276278	AC048382.6	lncRNA	-1.05887	0.0336383
ENSG00000148468	FAM171A1	protein_coding	-1.06069	3.48866e-13
ENSG00000116096	SPR	protein_coding	-1.06073	2.16352e-11
ENSG00000069424	KCNAB2	protein_coding	-1.06154	8.93379e-08
ENSG00000238142	BX284668.4	lncRNA	-1.06218	0.000968757
ENSG00000244731	C4A	protein_coding	-1.06322	0.00795969
ENSG00000109881	CCDC34	protein_coding	-1.06362	1.22548e-05
ENSG00000231789	PIK3CD-AS2	lncRNA	-1.0644	1.318e-06
ENSG00000278934	AC117489.1	TEC	-1.0646	0.00319244
ENSG00000274712	AC005332.4	transcribed_unprocessed_pseudogene	-1.06597	0.0106128
ENSG00000167332	OR51E2	protein_coding	-1.06703	0.0102394
ENSG00000168310	IRF2	protein_coding	-1.06801	4.0543e-10
ENSG00000156463	SH3RF2	protein_coding	-1.06874	0.000103729
ENSG00000128596	CCDC136	protein_coding	-1.06952	3.05287e-10
ENSG00000130988	RGN	protein_coding	-1.07032	2.86217e-05
ENSG00000104883	PEX11G	protein_coding	-1.07111	0.000193816
ENSG00000138764	CCNG2	protein_coding	-1.07124	7.6049e-14
ENSG00000247796	AC008966.1	lncRNA	-1.07191	5.72222e-06
ENSG00000134532	SOX5	protein_coding	-1.07192	4.94282e-10
ENSG00000128512	DOCK4	protein_coding	-1.07356	3.32517e-11
ENSG00000215790	SLC35E2A	transcribed_unprocessed_pseudogene	-1.07488	1.38728e-07
ENSG00000087586	AURKA	protein_coding	-1.07533	2.65514e-12
ENSG00000166888	STAT6	protein_coding	-1.07568	0.00893943
ENSG00000196123	KIAA0895L	protein_coding	-1.07574	1.93194e-11
ENSG00000187240	DYNC2H1	protein_coding	-1.07582	9.64212e-06
ENSG00000174684	B4GAT1	protein_coding	-1.07743	4.38155e-14
ENSG00000130589	HELZ2	protein_coding	-1.07754	8.74675e-07
ENSG00000231999	LRRC8C-DT	lncRNA	-1.07758	0.00180622
ENSG00000172349	IL16	protein_coding	-1.07815	8.19423e-08
ENSG00000125740	FOSB	protein_coding	-1.0782	0.000754753
ENSG00000247728	AC091057.2	lncRNA	-1.07856	0.0141568
ENSG00000267886	AC074135.1	lncRNA	-1.07898	0.000253192
ENSG00000187741	FANCA	protein_coding	-1.07929	2.31503e-05
ENSG00000255823	MTRNR2L8	protein_coding	-1.07942	0.044492
ENSG00000156521	TYSND1	protein_coding	-1.08012	2.68055e-10
ENSG00000184785	SMIM10	protein_coding	-1.08047	4.86355e-06
ENSG00000120645	IQSEC3	protein_coding	-1.0805	0.0333503
ENSG00000154889	MPPE1	protein_coding	-1.08076	2.46495e-13
ENSG00000129946	SHC2	protein_coding	-1.08135	1.34798e-05
ENSG00000233237	LINC00472	lncRNA	-1.08145	0.000340611
ENSG00000177990	DPY19L2	protein_coding	-1.08205	0.00301555
ENSG00000268061	NAPA-AS1	lncRNA	-1.08215	0.000117708
ENSG00000272374	Z97832.2	lncRNA	-1.08231	0.00816713
ENSG00000285816	AP000944.5	protein_coding	-1.08353	0.00334894
ENSG00000257732	AC089983.1	lncRNA	-1.08356	0.0138774
ENSG00000135476	ESPL1	protein_coding	-1.08458	8.35837e-05
ENSG00000100490	CDKL1	protein_coding	-1.08509	3.47637e-11
ENSG00000259775	AL138976.2	lncRNA	-1.08536	0.00133257
ENSG00000120075	HOXB5	protein_coding	-1.08559	9.73941e-10
ENSG00000280604	AJ239328.1	lncRNA	-1.08601	0.00391713
ENSG00000128394	APOBEC3F	protein_coding	-1.08606	1.1484e-12
ENSG00000264920	AC018521.5	lncRNA	-1.08651	3.60491e-05
ENSG00000100100	PIK3IP1	protein_coding	-1.08696	4.34552e-15
ENSG00000214439	FAM185BP	transcribed_unprocessed_pseudogene	-1.08706	0.00462623
ENSG00000101384	JAG1	protein_coding	-1.08746	4.45941e-17
ENSG00000155792	DEPTOR	protein_coding	-1.08755	0.000268819
ENSG00000277702	AC239859.5	unprocessed_pseudogene	-1.08762	0.00390734
ENSG00000224389	C4B	protein_coding	-1.08789	0.00719888
ENSG00000189410	SH2D5	protein_coding	-1.08868	0.00314605
ENSG00000189007	ADAT2	protein_coding	-1.08873	7.99516e-06
ENSG00000184845	DRD1	protein_coding	-1.08875	0.00387786
ENSG00000139318	DUSP6	protein_coding	-1.08881	7.82007e-11
ENSG00000170915	PAQR8	protein_coding	-1.08884	3.61379e-14
ENSG00000149050	ZNF214	protein_coding	-1.09043	0.000924363
ENSG00000206567	AC022007.1	lncRNA	-1.09057	1.74065e-05
ENSG00000119139	TJP2	protein_coding	-1.09117	0.00119274
ENSG00000234690	EPCAM-DT	lncRNA	-1.09218	0.000559286
ENSG00000272030	AL162258.2	lncRNA	-1.0924	0.00749834
ENSG00000163596	ICA1L	protein_coding	-1.09314	1.89059e-06
ENSG00000253133	AC009630.1	lncRNA	-1.09318	0.0268742
ENSG00000266074	BAHCC1	protein_coding	-1.09355	6.66384e-12
ENSG00000072041	SLC6A15	protein_coding	-1.09412	0.000713322
ENSG00000089847	ANKRD24	protein_coding	-1.09414	0.00394645
ENSG00000273143	DUSP5-DT	lncRNA	-1.09434	0.0156626
ENSG00000006282	SPATA20	protein_coding	-1.09499	0.00516777
ENSG00000104823	ECH1	protein_coding	-1.0956	7.21167e-16
ENSG00000042832	TG	protein_coding	-1.09584	0.00153514
ENSG00000026508	CD44	protein_coding	-1.09605	1.92109e-06
ENSG00000182796	TMEM198B	transcribed_unitary_pseudogene	-1.09621	8.37277e-11
ENSG00000112294	ALDH5A1	protein_coding	-1.09634	0.000406074
ENSG00000263400	TMEM220-AS1	lncRNA	-1.09647	0.000853401
ENSG00000168010	ATG16L2	protein_coding	-1.09648	0.00047622
ENSG00000170917	NUDT6	protein_coding	-1.0969	8.40232e-08
ENSG00000100292	HMOX1	protein_coding	-1.09705	8.67802e-10
ENSG00000151617	EDNRA	protein_coding	-1.09724	1.75598e-14
ENSG00000267348	GEMIN7-AS1	lncRNA	-1.09858	0.00626298
ENSG00000274718	AL136964.1	lncRNA	-1.09891	0.0200235
ENSG00000231663	COA6-AS1	lncRNA	-1.0993	0.00191239
ENSG00000260641	AC114811.2	lncRNA	-1.09937	0.000251259
ENSG00000147437	GNRH1	protein_coding	-1.09959	0.000643691
ENSG00000253540	FAM86HP	transcribed_unprocessed_pseudogene	-1.09977	5.12565e-05
ENSG00000090776	EFNB1	protein_coding	-1.10003	3.3148e-14
ENSG00000101134	DOK5	protein_coding	-1.10044	0.000225117
ENSG00000106123	EPHB6	protein_coding	-1.10076	0.00022763
ENSG00000100802	C14orf93	protein_coding	-1.10083	4.0543e-10
ENSG00000205808	PLPP6	protein_coding	-1.10086	2.36917e-13
ENSG00000165349	SLC7A3	protein_coding	-1.10092	0.00873537
ENSG00000126001	CEP250	protein_coding	-1.10095	2.80121e-15
ENSG00000103021	CCDC113	protein_coding	-1.10164	2.61415e-06
ENSG00000145147	SLIT2	protein_coding	-1.10178	2.23821e-10
ENSG00000226608	FTLP3	processed_pseudogene	-1.10183	4.34942e-05
ENSG00000080709	KCNN2	protein_coding	-1.10334	0.041544
ENSG00000253368	TRNP1	protein_coding	-1.10384	2.54744e-16
ENSG00000272677	HNRNPD-DT	lncRNA	-1.10417	0.0277956
ENSG00000118997	DNAH7	protein_coding	-1.10477	0.0151476
ENSG00000179750	APOBEC3B	protein_coding	-1.10478	0.000311045
ENSG00000178623	GPR35	protein_coding	-1.10554	0.0389281
ENSG00000181019	NQO1	protein_coding	-1.10696	0.012781
ENSG00000008513	ST3GAL1	protein_coding	-1.10743	0.0330837
ENSG00000205562	AL049775.1	lncRNA	-1.10908	0.00583164
ENSG00000147059	SPIN2A	protein_coding	-1.11075	0.0171199
ENSG00000122971	ACADS	protein_coding	-1.11108	4.97976e-12
ENSG00000231652	AL590428.1	lncRNA	-1.11199	0.0107971
ENSG00000115457	IGFBP2	protein_coding	-1.11232	1.29803e-13
ENSG00000227542	AC092614.1	lncRNA	-1.11244	0.00234462
ENSG00000100350	FOXRED2	protein_coding	-1.11251	8.19135e-07
ENSG00000186952	TMEM232	protein_coding	-1.11294	0.000544549
ENSG00000251661	AC136475.1	lncRNA	-1.11299	5.17586e-05
ENSG00000162426	SLC45A1	protein_coding	-1.11323	8.29105e-08
ENSG00000132199	ENOSF1	protein_coding	-1.11391	1.06535e-10
ENSG00000066583	ISOC1	protein_coding	-1.11419	1.57124e-13
ENSG00000171848	RRM2	protein_coding	-1.11428	7.25401e-07
ENSG00000262136	AC092115.3	lncRNA	-1.11508	0.0151802
ENSG00000063438	AHRR	protein_coding	-1.11532	2.32005e-06
ENSG00000123453	SARDH	protein_coding	-1.11575	0.00116691
ENSG00000149489	ROM1	protein_coding	-1.11631	2.99697e-06
ENSG00000071242	RPS6KA2	protein_coding	-1.11888	0.0193928
ENSG00000180769	WDFY3-AS2	lncRNA	-1.11889	7.59112e-05
ENSG00000221988	PPT2	protein_coding	-1.11941	8.50095e-07
ENSG00000106571	GLI3	protein_coding	-1.11942	1.14822e-16
ENSG00000144366	GULP1	protein_coding	-1.11968	7.01815e-07
ENSG00000176887	SOX11	protein_coding	-1.12135	8.08794e-13
ENSG00000232648	AC107214.1	lncRNA	-1.1228	0.00906976
ENSG00000149212	SESN3	protein_coding	-1.12288	1.03483e-09
ENSG00000182957	SPATA13	protein_coding	-1.12301	3.36593e-13
ENSG00000168811	IL12A	protein_coding	-1.12306	1.63977e-06
ENSG00000111846	GCNT2	protein_coding	-1.12337	0.00136394
ENSG00000121753	ADGRB2	protein_coding	-1.12356	3.16175e-13
ENSG00000019582	CD74	protein_coding	-1.12486	0.00101328
ENSG00000122592	HOXA7	protein_coding	-1.12601	0.000107868
ENSG00000183873	SCN5A	protein_coding	-1.12601	1.95307e-13
ENSG00000154237	LRRK1	protein_coding	-1.1264	2.34992e-10
ENSG00000219507	FTH1P8	processed_pseudogene	-1.12687	0.0356734
ENSG00000006468	ETV1	protein_coding	-1.12772	2.22192e-09
ENSG00000254859	AC067930.3	lncRNA	-1.12875	0.0337359
ENSG00000140323	DISP2	protein_coding	-1.1289	0.000321302
ENSG00000205559	CHKB-DT	lncRNA	-1.1311	8.76784e-05
ENSG00000287825	AL035587.2	lncRNA	-1.13172	0.0455748
ENSG00000251359	WWC2-AS2	lncRNA	-1.13259	0.000196229
ENSG00000147324	MFHAS1	protein_coding	-1.13265	3.73567e-14
ENSG00000132623	ANKEF1	protein_coding	-1.13402	1.19829e-05
ENSG00000186973	FAM183A	protein_coding	-1.13405	0.0336785
ENSG00000164237	CMBL	protein_coding	-1.1342	1.44934e-15
ENSG00000266904	LINC00663	lncRNA	-1.13462	6.46313e-05
ENSG00000226648	PLCG1-AS1	lncRNA	-1.13626	0.0270532
ENSG00000089820	ARHGAP4	protein_coding	-1.13669	0.00149221
ENSG00000287431	AC027601.5	lncRNA	-1.13731	9.41211e-08
ENSG00000269837	IPO5P1	transcribed_processed_pseudogene	-1.1377	4.53655e-08
ENSG00000184922	FMNL1	protein_coding	-1.13824	0.000237774
ENSG00000172164	SNTB1	protein_coding	-1.13826	9.10752e-15
ENSG00000269973	AC010969.2	lncRNA	-1.13969	3.37529e-07
ENSG00000174292	TNK1	protein_coding	-1.14006	0.0481824
ENSG00000118898	PPL	protein_coding	-1.14059	6.09598e-11
ENSG00000119711	ALDH6A1	protein_coding	-1.14168	6.84994e-18
ENSG00000087086	FTL	protein_coding	-1.14191	2.39398e-36
ENSG00000187391	MAGI2	protein_coding	-1.14376	2.46954e-13
ENSG00000135778	NTPCR	protein_coding	-1.145	5.79067e-18
ENSG00000168234	TTC39C	protein_coding	-1.14508	2.62986e-14
ENSG00000110446	SLC15A3	protein_coding	-1.14609	1.69154e-09
ENSG00000142046	TMEM91	protein_coding	-1.14617	5.31884e-05
ENSG00000132635	PCED1A	protein_coding	-1.14627	1.49355e-14
ENSG00000174370	C11orf45	protein_coding	-1.14634	1.51115e-06
ENSG00000271869	AC026979.2	lncRNA	-1.14707	0.0325153
ENSG00000188368	PRR19	protein_coding	-1.1472	0.00107225
ENSG00000232442	MHENCR	lncRNA	-1.14758	0.000535581
[truncated: 1,649 more rows]

## Sheet: Supplementary_Table_S4
Category	Gene Symbol
Up-regulated protein-coding genes	ALKAL1
	APCDD1L
	ATP2A3
	BGN
	C15orf48
	C2orf88
	CCDC88C
	CDH15
	CELSR1
	CLDN14
	CMKLR1
	COL8A2
	COMP
	CSTA
	CTHRC1
	EFNA2
	EFNB2
	EPHB2
	FIBCD1
	FZD8
	G0S2
	GATA6
	GDF7
	GJB2
	GPR68
	HAPLN1
	HID1
	HMCN1
	HOXA11
	HS3ST3A1
	IFNE
	IGFBP3
	IL11
	KCNN4
	KIF1A
	KIF26B
	KRT17
	KSR1
	LDLRAD4
	LFNG
	LRATD2
	LTBP2
	MEGF6
	MEOX1
	MYO1D
	MYOM3
	NCF2
	NTM
	OPN4
	P4HA3
	PAK3
	PCDH7
	PDE11A
	PDLIM3
	PLCXD2
	PLCXD3
	PLXDC2
	PLXNA4
	PMEPA1
	PTPRE
	RASD1
	RBP1
	RUNX3
	SALL4
	SCX
	SGCD
	SIK1B
	SIM2
	SLN
	SMOC1
	SPINT2
	SYT12
	SYT7
	SYTL5
	TC2N
	TIMP3
	TMC7
	TNFAIP6
	TSPAN2
	TYMP
	TYRP1
	UBE2QL1
	UNC5B
	VCAN
	XRCC4
Up-regulated lncRNA genes	AC002480.1
	AC026956.2
	AC073115.1
	AC234782.2
	AL033397.2
	AL050327.1
	AL121749.2
	AL353732.2
	AP000695.1
	AP000695.2
	APCDD1L-DT
	C3orf36
	CTD-2297D10.2
	HECW2-AS1
	LINC00601
	LINC00607
	LINC00622
	LINC00880
	LINC01561
	LINC01614
	LINC01711
	LINC01783
	LNCOG
	MIR31HG
Down-regulated protein-coding genes	ABCG2
	ACOT12
	ADAMTS5
	ADGRL3
	ADH1B
	ADRA1D
	ANO3
	AOX1
	APCDD1
	ASPA
	C1orf167
	CACNA1A
	CHRM2
	CITED2
	CLEC3B
	CMTM5
	CTSC
	CTTNBP2
	DDIT4L
	DUSP10
	EDNRA
	ELOVL2
	EMID1
	EMILIN3
	EPHA5
	EREG
	EYA4
	F7
	FABP4
	FAM169A
	FHL1
	FOXL2NB
	FRMPD4
	FRRS1L
	FRZB
	GSG1
	HSD17B2
	IFIT2
	JAG1
	KCND2
	KCNQ3
	KIT
	LPAR1
	LY6K
	MAB21L1
	MYPN
	NEURL1B
	NID2
	NOVA1
	NPTX1
	OVCH1
	PAPPA
	PAQR5
	PDE4C
	PDE9A
	PEG10
	PLEKHG4B
	PLPPR4
	PRDM8
	PRRT1
	RDH10
	ROR2
	SCN2A
	SNCB
	STK32B
	TCF21
	TIMP4
	TMC1
	TMEM130
	TMEM97
	TMTC1
	TNXB
	VSIR
	VWA5A
	WNT16
	WNT2B
Down-regulated lncRNA genes	AC008691.1
	AC018521.6
	AC018647.1
	AC022217.3
	AC027702.1
	AC074135.1
	AC087482.1
	AC099344.3
	AC104958.2
	AC110285.1
	AL132780.2
	AL359764.2
	BX842570.1
	DPP4-DT
	GRK5-IT1
	IL6R-AS1
	INKA2-AS1
	KIAA2012-AS1
	LINC01273
	LINC01948
	PGM5P3-AS1
	RIPOR3-AS1
	RPL37A-DT
	ZFPM2-AS1
	ZNF341-AS1
Supplementary Table S4. List of differentially expressed genes shared between two data sets: fibroblasts from CTEPH patients and MRC5 cells treated with TGF-β.

## Sheet: Supplementary_Table_S5
Ensembl Gene ID	Gene Symbol	Biotype	logFC	FDR	Category
ENSG00000124225	PMEPA1	protein_coding	1.89635	2.9869e-12	Up-regulated protein
ENSG00000095752	IL11	protein_coding	3.77614	2.9869e-12	Up-regulated protein
ENSG00000123610	TNFAIP6	protein_coding	3.2203	1.04251e-09	Up-regulated protein
ENSG00000134198	TSPAN2	protein_coding	3.8771	2.75492e-09	Up-regulated protein
ENSG00000149380	P4HA3	protein_coding	1.58159	6.42938e-09	Up-regulated protein
ENSG00000152422	XRCC4	protein_coding	1.83705	3.96774e-08	Up-regulated protein
ENSG00000177283	FZD8	protein_coding	2.04988	2.59755e-07	Up-regulated protein
ENSG00000146674	IGFBP3	protein_coding	1.38704	4.20389e-06	Up-regulated protein
ENSG00000105664	COMP	protein_coding	4.45591	7.02247e-06	Up-regulated protein
ENSG00000142661	MYOM3	protein_coding	4.67495	8.50694e-06	Up-regulated protein
ENSG00000162849	KIF26B	protein_coding	1.20193	4.03085e-05	Up-regulated protein
ENSG00000119681	LTBP2	protein_coding	1.61911	0.00026355	Up-regulated protein
ENSG00000170537	TMC7	protein_coding	2.10373	0.000445967	Up-regulated protein
ENSG00000260428	SCX	protein_coding	2.47098	0.000580553	Up-regulated protein
ENSG00000159261	CLDN14	protein_coding	3.62521	0.00480954	Up-regulated protein
ENSG00000196711	ALKAL1	protein_coding	-1.67034	0.00577614	Up-regulated protein
ENSG00000106003	LFNG	protein_coding	1.44143	0.00580178	Up-regulated protein
ENSG00000164932	CTHRC1	protein_coding	1.50306	0.00631982	Up-regulated protein
ENSG00000107731	UNC5B	protein_coding	1.58458	0.0073273	Up-regulated protein
ENSG00000168675	LDLRAD4	protein_coding	2.81904	0.010182	Up-regulated protein
ENSG00000133216	EPHB2	protein_coding	1.19185	0.0103323	Up-regulated protein
ENSG00000038427	VCAN	protein_coding	1.16142	0.0129497	Up-regulated protein
ENSG00000182492	BGN	protein_coding	1.19055	0.0161557	Up-regulated protein
ENSG00000119714	GPR68	protein_coding	2.33785	0.0235495	Up-regulated protein
ENSG00000005102	MEOX1	protein_coding	2.86938	0.0331498	Up-regulated protein
ENSG00000120594	PLXDC2	protein_coding	0.787326	0.0467118	Up-regulated protein
ENSG00000171812	COL8A2	protein_coding	1.64387	0.0501136	Up-regulated protein
ENSG00000141068	KSR1	protein_coding	0.865766	0.0741966	Up-regulated protein
ENSG00000108551	RASD1	protein_coding	-2.39447	0.0849743	Up-regulated protein
ENSG00000132334	PTPRE	protein_coding	1.40283	0.117854	Up-regulated protein
ENSG00000147041	SYTL5	protein_coding	1.02647	0.1572	Up-regulated protein
ENSG00000240891	PLCXD2	protein_coding	1.03061	0.217338	Up-regulated protein
ENSG00000221866	PLXNA4	protein_coding	1.57145	0.221877	Up-regulated protein
ENSG00000162591	MEGF6	protein_coding	0.735391	0.222604	Up-regulated protein
ENSG00000101115	SALL4	protein_coding	-1.76229	0.246372	Up-regulated protein
ENSG00000215218	UBE2QL1	protein_coding	1.46989	0.263899	Up-regulated protein
ENSG00000130294	KIF1A	protein_coding	1.69514	0.278007	Up-regulated protein
ENSG00000125266	EFNB2	protein_coding	0.784872	0.311987	Up-regulated protein
ENSG00000114115	RBP1	protein_coding	1.70927	0.332146	Up-regulated protein
ENSG00000275993	SIK1B	protein_coding	0.824053	0.482112	Up-regulated protein
ENSG00000025708	TYMP	protein_coding	0.905617	0.589995	Up-regulated protein
ENSG00000141448	GATA6	protein_coding	0.385786	0.73226	Up-regulated protein
ENSG00000173227	SYT12	protein_coding	-1.1626	0.761829	Up-regulated protein
ENSG00000116701	NCF2	protein_coding	1.31955	0.846941	Up-regulated protein
ENSG00000075275	CELSR1	protein_coding	1.29962	0.896498	Up-regulated protein
ENSG00000168672	LRATD2	protein_coding	0.774525	0.907302	Up-regulated protein
ENSG00000166920	C15orf48	protein_coding	-1.2074	1	Up-regulated protein
ENSG00000130720	FIBCD1	protein_coding	0.985601	1	Up-regulated protein
ENSG00000128422	KRT17	protein_coding	1.16416	1	Up-regulated protein
ENSG00000198732	SMOC1	protein_coding	2.80427	1	Up-regulated protein
ENSG00000170290	SLN	protein_coding	1.13989	1	Up-regulated protein
ENSG00000167642	SPINT2	protein_coding	0.439197	1	Up-regulated protein
ENSG00000154553	PDLIM3	protein_coding	0.380952	1	Up-regulated protein
ENSG00000104783	KCNN4	protein_coding	1.06557	1	Up-regulated protein
ENSG00000198768	APCDD1L	protein_coding	0.931642	1	Up-regulated protein
ENSG00000020633	RUNX3	protein_coding	2.32129	1	Up-regulated protein
ENSG00000143869	GDF7	protein_coding	0.950919	1	Up-regulated protein
ENSG00000145681	HAPLN1	protein_coding	0.500886	1	Up-regulated protein
ENSG00000159263	SIM2	protein_coding	0.758704	1	Up-regulated protein
ENSG00000123689	G0S2	protein_coding	0.871698	1	Up-regulated protein
ENSG00000170624	SGCD	protein_coding	-0.92362	1	Up-regulated protein
ENSG00000074370	ATP2A3	protein_coding	0.895824	1	Up-regulated protein
ENSG00000100234	TIMP3	protein_coding	0.388133	1	Up-regulated protein
ENSG00000011347	SYT7	protein_coding	0.729217	1	Up-regulated protein
ENSG00000122375	OPN4	protein_coding	-1.60138	1	Up-regulated protein
ENSG00000182836	PLCXD3	protein_coding	-0.809041	1	Up-regulated protein
ENSG00000187699	C2orf88	protein_coding	0.403087	1	Up-regulated protein
ENSG00000182667	NTM	protein_coding	0.350846	1	Up-regulated protein
ENSG00000129910	CDH15	protein_coding	0.525404	1	Up-regulated protein
ENSG00000169851	PCDH7	protein_coding	0.450229	1	Up-regulated protein
ENSG00000077264	PAK3	protein_coding	0.643184	1	Up-regulated protein
ENSG00000099617	EFNA2	protein_coding	0.579503	1	Up-regulated protein
ENSG00000176658	MYO1D	protein_coding	0.192844	1	Up-regulated protein
ENSG00000107165	TYRP1	protein_coding	-0.350571	1	Up-regulated protein
ENSG00000174600	CMKLR1	protein_coding	0.800864	1	Up-regulated protein
ENSG00000153976	HS3ST3A1	protein_coding	0.318075	1	Up-regulated protein
ENSG00000165474	GJB2	protein_coding	-0.471758	1	Up-regulated protein
ENSG00000143341	HMCN1	protein_coding	0.0909007	1	Up-regulated protein
ENSG00000167861	HID1	protein_coding	-0.161118	1	Up-regulated protein
ENSG00000184995	IFNE	protein_coding	-0.124224	1	Up-regulated protein
ENSG00000165929	TC2N	protein_coding	0.0949978	1	Up-regulated protein
ENSG00000121552	CSTA	protein_coding	0.125853	1	Up-regulated protein
ENSG00000128655	PDE11A	protein_coding	0.0663199	1	Up-regulated protein
ENSG00000015133	CCDC88C	protein_coding	-0.0243813	1	Up-regulated protein
ENSG00000005073	HOXA11	protein_coding	0.0296877	1	Up-regulated protein
ENSG00000284741	PDE11A	protein_coding	0	1	Up-regulated protein
ENSG00000268941	LINC01711	lncRNA	2.73529	8.72769e-05	Up-regulated lncRNA
ENSG00000260941	LINC00622	lncRNA	2.04773	0.00528407	Up-regulated lncRNA
ENSG00000287528	AL121749.2	lncRNA	1.89996	0.0191202	Up-regulated lncRNA
ENSG00000230479	AP000695.1	lncRNA	1.08207	0.452951	Up-regulated lncRNA
ENSG00000229628	AC073115.1	lncRNA	1.38264	0.546822	Up-regulated lncRNA
ENSG00000235770	LINC00607	lncRNA	-0.493203	0.680712	Up-regulated lncRNA
ENSG00000254620	AL050327.1	lncRNA	-2.4954	0.907302	Up-regulated lncRNA
ENSG00000177234	LINC01561	lncRNA	1.17592	1	Up-regulated lncRNA
ENSG00000233818	AP000695.2	lncRNA	0.738578	1	Up-regulated lncRNA
ENSG00000250579	CTD-2297D10.2	lncRNA	1.58311	1	Up-regulated lncRNA
ENSG00000233421	LINC01783	lncRNA	-1.54578	1	Up-regulated lncRNA
ENSG00000230838	LINC01614	lncRNA	0.572982	1	Up-regulated lncRNA
ENSG00000288597	AC234782.2	lncRNA	-0.419311	1	Up-regulated lncRNA
ENSG00000287872	AC026956.2	lncRNA	0.832368	1	Up-regulated lncRNA
ENSG00000257219	LNCOG	lncRNA	-0.65444	1	Up-regulated lncRNA
ENSG00000171889	MIR31HG	lncRNA	-0.102955	1	Up-regulated lncRNA
ENSG00000232759	AC002480.1	lncRNA	-0.350574	1	Up-regulated lncRNA
ENSG00000231290	APCDD1L-DT	lncRNA	0.278922	1	Up-regulated lncRNA
ENSG00000243629	LINC00880	lncRNA	0.252781	1	Up-regulated lncRNA
ENSG00000288541	AL353732.2	lncRNA	0.178837	1	Up-regulated lncRNA
ENSG00000249379	AL033397.2	lncRNA	-0.156795	1	Up-regulated lncRNA
ENSG00000229056	HECW2-AS1	lncRNA	0.0442254	1	Up-regulated lncRNA
ENSG00000235180	LINC00601	lncRNA	0.0190599	1	Up-regulated lncRNA
ENSG00000288547	C3orf36	lncRNA	0	1	Up-regulated lncRNA
ENSG00000164442	CITED2	protein_coding	-1.25157	1.68145e-06	Down-regualted protein
ENSG00000157404	KIT	protein_coding	-3.87937	0.000207463	Down-regualted protein
ENSG00000109084	TMEM97	protein_coding	-1.00463	0.00300142	Down-regualted protein
ENSG00000171246	NPTX1	protein_coding	3.22489	0.00614362	Down-regualted protein
ENSG00000151617	EDNRA	protein_coding	-1.34136	0.0305155	Down-regualted protein
ENSG00000138356	AOX1	protein_coding	-1.54886	0.0411505	Down-regualted protein
ENSG00000107738	VSIR	protein_coding	-0.892057	0.101521	Down-regualted protein
ENSG00000152953	STK32B	protein_coding	-1.03032	0.118263	Down-regualted protein
ENSG00000134245	WNT2B	protein_coding	-0.823523	0.221881	Down-regualted protein
ENSG00000197977	ELOVL2	protein_coding	-1.83897	0.311134	Down-regualted protein
ENSG00000109861	CTSC	protein_coding	-0.942179	0.336831	Down-regualted protein
ENSG00000169933	FRMPD4	protein_coding	-1.4116	0.406063	Down-regualted protein
ENSG00000105650	PDE4C	protein_coding	1.53876	0.483429	Down-regualted protein
ENSG00000138347	MYPN	protein_coding	-2.65861	0.563471	Down-regualted protein
ENSG00000124882	EREG	protein_coding	2.82019	0.6167	Down-regualted protein
ENSG00000157150	TIMP4	protein_coding	1.03158	0.743993	Down-regualted protein
ENSG00000154736	ADAMTS5	protein_coding	-0.852601	0.855006	Down-regualted protein
ENSG00000172497	ACOT12	protein_coding	-3.20567	0.907302	Down-regualted protein
ENSG00000168477	TNXB	protein_coding	-1.25144	0.907302	Down-regualted protein
ENSG00000111305	GSG1	protein_coding	-1.12296	0.907302	Down-regualted protein
ENSG00000022267	FHL1	protein_coding	-0.597065	0.907302	Down-regualted protein
ENSG00000150471	ADGRL3	protein_coding	-2.73915	1	Down-regualted protein
ENSG00000133687	TMTC1	protein_coding	-0.760851	1	Down-regualted protein
ENSG00000163815	CLEC3B	protein_coding	-1.20318	1	Down-regualted protein
ENSG00000187950	OVCH1	protein_coding	-1.06791	1	Down-regualted protein
ENSG00000137819	PAQR5	protein_coding	-1.49449	1	Down-regualted protein
ENSG00000145242	EPHA5	protein_coding	0.496943	1	Down-regualted protein
ENSG00000154856	APCDD1	protein_coding	2.20372	1	Down-regualted protein
ENSG00000110002	VWA5A	protein_coding	-0.423266	1	Down-regualted protein
ENSG00000117600	PLPPR4	protein_coding	2.34295	1	Down-regualted protein
ENSG00000166091	CMTM5	protein_coding	2.31723	1	Down-regualted protein
ENSG00000186998	EMID1	protein_coding	-1.1007	1	Down-regualted protein
ENSG00000184408	KCND2	protein_coding	-1.37905	1	Down-regualted protein
ENSG00000002745	WNT16	protein_coding	2.254	1	Down-regualted protein
ENSG00000260230	FRRS1L	protein_coding	-0.683842	1	Down-regualted protein
ENSG00000152784	PRDM8	protein_coding	-0.630626	1	Down-regualted protein
ENSG00000214357	NEURL1B	protein_coding	-1.10868	1	Down-regualted protein
ENSG00000196616	ADH1B	protein_coding	-1.27062	1	Down-regualted protein
ENSG00000183798	EMILIN3	protein_coding	-1.58693	1	Down-regualted protein
ENSG00000086696	HSD17B2	protein_coding	-1.5931	1	Down-regualted protein
ENSG00000181072	CHRM2	protein_coding	-1.36162	1	Down-regualted protein
ENSG00000108381	ASPA	protein_coding	-0.684245	1	Down-regualted protein
ENSG00000143507	DUSP10	protein_coding	0.268823	1	Down-regualted protein
ENSG00000170323	FABP4	protein_coding	-0.862744	1	Down-regualted protein
ENSG00000118526	TCF21	protein_coding	-0.52403	1	Down-regualted protein
ENSG00000162998	FRZB	protein_coding	0.485213	1	Down-regualted protein
ENSG00000198780	FAM169A	protein_coding	-0.579147	1	Down-regualted protein
ENSG00000171873	ADRA1D	protein_coding	-0.860786	1	Down-regualted protein
ENSG00000112319	EYA4	protein_coding	-0.649836	1	Down-regualted protein
ENSG00000118777	ABCG2	protein_coding	-0.356168	1	Down-regualted protein
ENSG00000169071	ROR2	protein_coding	-0.517869	1	Down-regualted protein
ENSG00000057593	F7	protein_coding	1.1855	1	Down-regualted protein
ENSG00000204314	PRRT1	protein_coding	-0.331775	1	Down-regualted protein
ENSG00000119922	IFIT2	protein_coding	-0.282859	1	Down-regualted protein
ENSG00000182752	PAPPA	protein_coding	0.168688	1	Down-regualted protein
ENSG00000153404	PLEKHG4B	protein_coding	0.453847	1	Down-regualted protein
ENSG00000160191	PDE9A	protein_coding	0.546273	1	Down-regualted protein
ENSG00000121039	RDH10	protein_coding	-0.130928	1	Down-regualted protein
ENSG00000145358	DDIT4L	protein_coding	-0.302142	1	Down-regualted protein
ENSG00000074317	SNCB	protein_coding	-0.711259	1	Down-regualted protein
ENSG00000141837	CACNA1A	protein_coding	-0.281991	1	Down-regualted protein
ENSG00000160886	LY6K	protein_coding	-0.391669	1	Down-regualted protein
ENSG00000206262	FOXL2NB	protein_coding	-0.258599	1	Down-regualted protein
ENSG00000134343	ANO3	protein_coding	-0.267175	1	Down-regualted protein
ENSG00000136531	SCN2A	protein_coding	-0.117778	1	Down-regualted protein
ENSG00000242265	PEG10	protein_coding	0.117299	1	Down-regualted protein
ENSG00000139910	NOVA1	protein_coding	0.0797586	1	Down-regualted protein
ENSG00000165091	TMC1	protein_coding	-0.0958828	1	Down-regualted protein
ENSG00000087303	NID2	protein_coding	-0.044693	1	Down-regualted protein
ENSG00000077063	CTTNBP2	protein_coding	0.110782	1	Down-regualted protein
ENSG00000198121	LPAR1	protein_coding	-0.0391974	1	Down-regualted protein
ENSG00000101384	JAG1	protein_coding	-0.0118675	1	Down-regualted protein
ENSG00000180660	MAB21L1	protein_coding	0.0279644	1	Down-regualted protein
ENSG00000166448	TMEM130	protein_coding	-0.00944353	1	Down-regualted protein
ENSG00000184156	KCNQ3	protein_coding	0.0103123	1	Down-regualted protein
ENSG00000215910	C1orf167	protein_coding	-0.00409251	1	Down-regualted protein
ENSG00000227811	INKA2-AS1	lncRNA	-1.9296	0.000223434	Down-regulated lncRNA
ENSG00000230918	DPP4-DT	lncRNA	-1.87059	0.00565457	Down-regulated lncRNA
ENSG00000227544	AC018647.1	lncRNA	-1.9941	0.111881	Down-regulated lncRNA
ENSG00000248727	LINC01948	lncRNA	-1.6572	0.315545	Down-regulated lncRNA
ENSG00000231742	LINC01273	lncRNA	-1.03154	0.511701	Down-regulated lncRNA
ENSG00000249738	AC008691.1	lncRNA	-1.33941	0.812345	Down-regulated lncRNA
ENSG00000230753	ZNF341-AS1	lncRNA	-0.913713	1	Down-regulated lncRNA
ENSG00000228485	GRK5-IT1	lncRNA	-0.932335	1	Down-regulated lncRNA
ENSG00000251003	ZFPM2-AS1	lncRNA	-1.12841	1	Down-regulated lncRNA
ENSG00000266601	AC018521.6	lncRNA	2.32129	1	Down-regulated lncRNA
ENSG00000267886	AC074135.1	lncRNA	-0.705201	1	Down-regulated lncRNA
ENSG00000253736	AC022217.3	lncRNA	-0.540167	1	Down-regulated lncRNA
ENSG00000285569	AC099344.3	lncRNA	-0.438843	1	Down-regulated lncRNA
ENSG00000228013	IL6R-AS1	lncRNA	-1.03255	1	Down-regulated lncRNA
ENSG00000262223	AC110285.1	lncRNA	0.440192	1	Down-regulated lncRNA
ENSG00000222035	KIAA2012-AS1	lncRNA	0.274929	1	Down-regulated lncRNA
ENSG00000258457	AL132780.2	lncRNA	-0.173179	1	Down-regulated lncRNA
ENSG00000232485	RPL37A-DT	lncRNA	-0.162053	1	Down-regulated lncRNA
ENSG00000286431	BX842570.1	lncRNA	0.186326	1	Down-regulated lncRNA
ENSG00000259347	AC087482.1	lncRNA	-0.223482	1	Down-regulated lncRNA
ENSG00000260588	AC027702.1	lncRNA	-0.0674166	1	Down-regulated lncRNA
ENSG00000287516	AL359764.2	lncRNA	0.0234752	1	Down-regulated lncRNA
ENSG00000277631	PGM5P3-AS1	lncRNA	-0.0422592	1	Down-regulated lncRNA
ENSG00000272502	AC104958.2	lncRNA	0	1	Down-regulated lncRNA
ENSG00000234693	RIPOR3-AS1	lncRNA	0	1	Down-regulated lncRNA
Supplementary Table S5. List of differentially expressed genes in pulmonary fibroblasts (CTEPH patients and MRC5 cells treated with TGF-β) and their expression changes in cardiac fibroblasts stimulated with TGF-β for 24 hours compared to the CFs before the TGF-β stimulation (baseline). The category column is based on the RNA-seq data of pulmonary fibroblasts. The logFC column shows the logarithm …

## Sheet: Supplementary_Table_S6
Gene	Forward Primer	Reverse Primer	Expected PCR Product Size (bp)
PRLP	TCGACAATGGCAGCATCTAC	ATCCGTCTCCACAGACAAGG	191
LINC00622	GGATGGGGCCAGACATTCC	CCCCATCAGTCTTGCCCTTT	145
LINC01711	TCCGAGGGTCAAGGATGGAT	CAGTCATCGGGTAGCTGCTC	105
DUSP2	GCCCACTGCCGTGTACTT	GTAGACAGGAGCCCTGGAGTC	142
DUSP4	GTGGGACCCCACTACACG	CAGTCCGAGGAGACATTCAAC	139
DUSP6	CATGTGACAACAGGGTTCCA	CAGACACATTCCAGCAAGGA	127
FGFR3	CCAGCAGGAGCAGTTGGT	CCATCCTTGACCCAGACAGT	102
HSPA6	GAGATCTCGTCCATGGTGCT	CGCTGCGAGTCATTGAAATA	113
FGF18	GGACCAGTGGGAAACACATC	GGTAGAATTCCGTCTCCTTGC	144
RAC2	GCAAGACCTGCCTTCTCATC	CTTGCTGTCCACCATCACAT	104
RASGRP1	TCCGAATGATGGTGTCTCTG	CAATTCGGTGCATGGTCA	147
SRF	CACCTACCAGGTGTCGGAGT	CTGTTTGGATGGTGGAGGTT	107
TAB2	TATACGAATGGCCCAAGGAA	ACAGCAGGCATCCAGGTTAT	136
TGFB2	GAGTGCCTGAACAACGGATT	CATTCGCCTTCTGCTCTTG	115
TGFBR2	TCCATCTGTGAGAAGCCACA	GGAGAAGCAGCATCTTCCAG	134
CSF3	GCTTGAGCCAACTCCATAGC	GCTGCAGTGTGTCCAAGGT	102
CXCL5	CTGAACCCAGGGAAGACAAG	GCTTAAGCGGCAAACATAGG	129
CXCL6	GTCCTGTCTCTGCTGTGCTG	CACTTCCACCTTGGAGCACT	128
CXCL8	CAGTTTTGCCAAGGAGTGCT	GGTCCACTCTCAATCACTCTCAG	109
IL1RAP	ATGGAATCCTGCAAAGTGATG	TGGGCTGTGCTGTAGTTGAA	148
IL21R	CATCCTGGAAATGTGGAACC	CATCCATGTGGCAGGTGTAG	149
PRLR	GGAAGCAGTTTCTCGGATGA	CAGGGTAGGTGGAGACCATTT	141
TNFRSF10D	CTTCATCGTCGCGGTTCT	CTGGACACTCCTCCTCCTTG	128
TNFRSF11B	GGACCACAATGAACAACTTGC	AGCTGATGAGAGGTTTCTTCGT	124
TNFRSF19	CAGAAATGCAAGCCCTGTCT	CATGTCTTGAAAGCCGACAA	141
CCL2	CCCAGAAACATCCAATTCTCA	AGCCCTTGGGGAATGAAG	114
CXCL1	CAACTGACCAGAAGGGAGGA	CCTCTGCAGCTGTGTCTCTCT	101
CXCL2	CCAACTGACCAGAAGGAAGG	CCTCTGCAGCTGTGTCTCTCT	102
CXCL3	GGAGCACCAACTGACAGGA	GAAAGCTGCTGTTCTCTTTTTCA	116
IL6	CCAGTACCCCCAGGAGAAG	CGAGGATGTACCGAATTTGTTT	100
LIF	GTTCCCCAACAACCTGGAC	AGGTGCCAAGGTACACGACT	125
BIRC3	GGGAAGAGGAGAGAGAAAGAGC	TCCGGCAGTTAGTAGACTATCCA	134
ICAM1	CAACCTCAGCCTCGCTATG	GATGACTTTTGAGGGGGACA	127
PTGS2	TCTGAAACCCACTCCAAACAC	TCATAATTGCATTTCGAAGGAA	101
Supplementary Table S6. List of primers used in this study.

## Sheet: Supplementary_Table_S7
Protein	Company	Catalog Number	Species	Dilution
COL1A1	Cell Signaling	39952	Rabbit	1:500
Supplementary Table S7. List of antibodies used in this study.
